# Supplementary material for: Tetra­kis(μ-penta­fluoro­benzoato-κ2 O:O′)bis­[(tetra­hydro­furan-κO)molybdenum(II)]
Source: Acta Crystallogr Sect E Struct Rep Online. 2011 Aug 27;67(Pt 9):m1289–90. doi: 10.1107/S1600536811033411 (PMC3200930; doi:10.1107/S1600536811033411)
Supplement: Supplementary file 1 [file e-67-m1289-sup1.cif]

##############################################################################
#                                                                            #
# This CIF contains the data in a paper accepted for publication in          #
# Acta Crystallographica Section E. It conforms to the requirements of       #
# Notes for Authors for Acta Crystallographica Section E, and has been       #
# peer reviewed under the auspices of the IUCr Commission on Journals.       #
#                                                                            #
# Full details of the Crystallographic Information File format               #
# are given in the paper "The Crystallographic Information File (CIF):       #
# a New Standard Archive File for Crystallography" by S. R. Hall, F. H.      #
# Allen and I. D. Brown [Acta Cryst. (1991), A47, 655-685].                  #
#                                                                            #
# The current version of the core CIF dictionary is obtainable from          #
# ftp://ftp.iucr.org/pub/cif_core.dic.                                       #
#                                                                            #
# Software is freely available for graphical display of the structure(s)     #
# in this CIF. For information consult the CIF software page                 #
# http://www.iucr.org/resources/cif/software.                                #
#                                                                            #
# This file may be used for bona fide research purposes within the           #
# scientific community so long as proper attribution is given to the journal # 
# article from which it was obtained.                                        #
#                                                                            #
##############################################################################
data_global
_audit_creation_method     'SHELXL97'
_journal_date_recd_electronic     2011-07-20
_journal_date_accepted     2011-08-17
_journal_name_full     'Acta Crystallographica, Section E'
_journal_year     2011
_journal_volume     67
_journal_issue      9
_journal_page_first     m1289
_journal_page_last     m1290
_journal_paper_category     QM
_journal_coeditor_code     WM2516
_publ_contact_author_name     'Li Juan, Han'
_publ_contact_author_address
;
Department of Chemistry
tongji University
Shanghai 200092
People's Republic of China
;
_publ_contact_author_email     '08hanlij@tongji.edu.cn'
_publ_contact_author_phone     '0086-021-65987872'
_publ_section_title
;\
Tetrakis(\m-pentafluorobenzoato-\k^2^<i>O</i>:<i>O'</i>)bis[(tetrahydrofuran-\
\k<i>O</i>)molybdenum(II)]
;
loop_
    _publ_author_name
    _publ_author_address
    'Li-Juan Han'
;
Department of Chemistry
Tongji University
Shanghai 200092
People's Republic of China
;
data_I
_audit_creation_method     SHELXL-97
_chemical_name_systematic
;
Tetrakis(\m-pentafluorobenzoato-\k^2^<i>O</i>:<i>O'</i>)bis[(tetrahydrofuran-
\k<i>O</i>)molybdenum(II)]
;
_chemical_name_common     'Mo2(O O C C6 F5)4'
_chemical_formula_moiety     'C36 H16 F20 Mo2 O10'
_chemical_formula_sum     'C36 H16 F20 Mo2 O10'
_chemical_formula_iupac     '[Mo2 (C7 F5 O2)4 (C4 H8 O)2]'
_chemical_formula_weight     1180.37
_chemical_melting_point     ?
_symmetry_cell_setting     triclinic
_symmetry_space_group_name_H-M     'P -1'
_symmetry_space_group_name_Hall     '-P 1'
loop_
    _symmetry_equiv_pos_as_xyz
    'x, y, z'
    '-x, -y, -z'
_cell_length_a     11.101(4)
_cell_length_b     12.113(4)
_cell_length_c     15.741(5)
_cell_angle_alpha     75.657(4)
_cell_angle_beta     80.658(4)
_cell_angle_gamma     86.813(2)
_cell_volume     2023.3(11)
_cell_formula_units_Z     2
_cell_measurement_reflns_used     5431
_cell_measurement_theta_min     2.44
_cell_measurement_theta_max     27.23
_cell_measurement_temperature     293(2)
_exptl_crystal_description     block
_exptl_crystal_colour     yellow
_exptl_crystal_size_max     0.25
_exptl_crystal_size_mid     0.20
_exptl_crystal_size_min     0.20
_exptl_crystal_density_diffrn     1.937
_exptl_crystal_density_meas     ?
_exptl_crystal_density_method     'not measured'
_exptl_crystal_F_000     1152
_exptl_absorpt_coefficient_mu     0.769
_exptl_absorpt_correction_type     multi-scan
_exptl_absorpt_process_details     '(<i>SADABS</i>; Sheldrick, 2004)'
_exptl_absorpt_correction_T_min     0.825
_exptl_absorpt_correction_T_max     0.857
_exptl_special_details     ?
_diffrn_ambient_temperature     293(2)
_diffrn_radiation_type     MoK\a
_diffrn_radiation_wavelength     0.71073
_diffrn_radiation_source     'fine-focus sealed tube'
_diffrn_radiation_monochromator     graphite
_diffrn_measurement_device_type     'Bruker APEXII CCD'
_diffrn_measurement_method     \w
_diffrn_detector_area_resol_mean     ?
_diffrn_reflns_number     10491
_diffrn_reflns_av_R_equivalents     0.0149
_diffrn_reflns_av_sigmaI/netI     0.0327
_diffrn_reflns_theta_min     2.44
_diffrn_reflns_theta_max     25.00
_diffrn_reflns_theta_full     25.00
_diffrn_measured_fraction_theta_max     0.980
_diffrn_measured_fraction_theta_full     0.980
_diffrn_reflns_limit_h_min     -12
_diffrn_reflns_limit_h_max     13
_diffrn_reflns_limit_k_min     -12
_diffrn_reflns_limit_k_max     14
_diffrn_reflns_limit_l_min     -14
_diffrn_reflns_limit_l_max     18
_diffrn_standards_number     0
_diffrn_standards_interval_count     ?
_diffrn_standards_interval_time     ?
_diffrn_standards_decay_%     ?
_refine_special_details
;
Refinement of <i>F</i>^2^ against ALL reflections. The weighted <i>R</i>-factor
<i>wR</i> and goodness of fit <i>S</i> are based on <i>F</i>^2^, conventional
<i>R</i>-factors <i>R</i> are based on <i>F</i>, with <i>F</i> set to zero for
negative <i>F</i>^2^. The threshold expression of <i>F</i>^2^ >
\s(<i>F</i>^2^) is used only for calculating <i>R</i>-factors(gt) <i>etc</i>.
and is not relevant to the choice of reflections for refinement.
<i>R</i>-factors based on <i>F</i>^2^ are statistically about twice as large
as those based on <i>F</i>, and <i>R</i>- factors based on ALL data will be
even larger.
;
_reflns_number_total     6988
_reflns_number_gt     5663
_reflns_threshold_expression     I>2sigma(I)
_refine_ls_structure_factor_coef     Fsqd
_refine_ls_matrix_type     full
_refine_ls_R_factor_all     0.0452
_refine_ls_R_factor_gt     0.0338
_refine_ls_wR_factor_gt     0.0822
_refine_ls_wR_factor_ref     0.0894
_refine_ls_goodness_of_fit_ref     1.019
_refine_ls_restrained_S_all     1.018
_refine_ls_number_reflns     6988
_refine_ls_number_parameters     648
_refine_ls_number_restraints     5
_refine_ls_hydrogen_treatment     constr
_refine_ls_weighting_scheme     calc
_refine_ls_weighting_details
         'calc w=1/[\s^2^(Fo^2^)+(0.0456P)^2^+1.0297P] where P=(Fo^2^+2Fc^2^)/3'
_atom_sites_solution_hydrogens     geom
_atom_sites_solution_primary     direct
_atom_sites_solution_secondary     difmap
_refine_ls_shift/su_max     0.001
_refine_ls_shift/su_mean     0.000
_refine_diff_density_max     0.542
_refine_diff_density_min     -0.452
_refine_ls_extinction_method     none
_refine_ls_extinction_coef     ?
loop_
    _atom_type_symbol
    _atom_type_description
    _atom_type_scat_dispersion_real
    _atom_type_scat_dispersion_imag
    _atom_type_scat_source
    'C' 'C' 0.0033 0.0016
                         'International Tables Vol C Tables 4.2.6.8 and 6.1.1.4'
    'O' 'O' 0.0106 0.0060
                         'International Tables Vol C Tables 4.2.6.8 and 6.1.1.4'
    'F' 'F' 0.0171 0.0103
                         'International Tables Vol C Tables 4.2.6.8 and 6.1.1.4'
    'Mo' 'Mo' -1.6832 0.6857
                         'International Tables Vol C Tables 4.2.6.8 and 6.1.1.4'
    'H' 'H' 0.0000 0.0000
                         'International Tables Vol C Tables 4.2.6.8 and 6.1.1.4'
_computing_data_collection     'APEX2 (Bruker, 2004)'
_computing_cell_refinement     'SAINT-Plus (Bruker, 2001)'
_computing_data_reduction     'SAINT-Plus (Bruker, 2001)'
_computing_structure_solution     'SHELXS97 (Sheldrick, 2008)'
_computing_structure_refinement     'SHELXL97 (Sheldrick, 2008)'
_computing_molecular_graphics
                'XP in SHELXTL (Sheldrick, 2008) and DIAMOND (Brandenburg,1999)'
_computing_publication_material     'SHELXL97 (Sheldrick, 2008)'
loop_
    _atom_site_type_symbol
    _atom_site_label
    _atom_site_fract_x
    _atom_site_fract_y
    _atom_site_fract_z
    _atom_site_U_iso_or_equiv
    _atom_site_adp_type
    _atom_site_calc_flag
    _atom_site_refinement_flags
    _atom_site_occupancy
    _atom_site_symmetry_multiplicity
    _atom_site_disorder_assembly
    _atom_site_disorder_group
    Mo Mo1 0.96580(2) 0.42096(2) 0.539073(17) 0.03647(8) Uani d . 1 1 . .
    Mo Mo2 0.40712(3) 0.98024(2) 0.02261(2) 0.04568(9) Uani d . 1 1 . .
    O O1 0.86392(19) 0.62518(17) 0.41781(14) 0.0423(5) Uani d . 1 1 . .
    O O2 0.79076(19) 0.45892(17) 0.50142(14) 0.0421(5) Uani d . 1 1 A .
    O O3 1.0837(2) 0.51557(18) 0.34755(14) 0.0443(5) Uani d . 1 1 . .
    O O4 1.0128(2) 0.34745(17) 0.42904(14) 0.0442(5) Uani d . 1 1 A .
    O O5 0.3922(2) 0.9317(2) -0.09523(16) 0.0527(6) Uani d . 1 1 . .
    O O6 0.4112(2) 1.0262(2) 0.14266(16) 0.0520(6) Uani d . 1 1 B .
    O O7 0.6502(2) 0.85278(19) 0.03440(16) 0.0504(6) Uani d . 1 1 . .
    O O8 0.4543(2) 0.81023(18) 0.08272(16) 0.0496(6) Uani d . 1 1 B .
    F F12 0.6836(2) 0.77847(16) 0.38710(17) 0.0683(6) Uani d . 1 1 A .
    F F13 0.4803(2) 0.82323(19) 0.31548(19) 0.0835(8) Uani d . 1 1 . .
    F F14 0.3450(2) 0.6530(2) 0.29962(17) 0.0794(7) Uani d . 1 1 A .
    F F15 0.4170(2) 0.4340(2) 0.35735(18) 0.0835(7) Uani d . 1 1 . .
    F F16 0.6211(2) 0.38520(17) 0.42687(17) 0.0755(7) Uani d . 1 1 A .
    F F22 1.2472(2) 0.4817(3) 0.20934(17) 0.0965(9) Uani d . 1 1 A .
    F F23 1.2652(3) 0.4141(4) 0.05944(19) 0.1436(15) Uani d . 1 1 . .
    F F24 1.1102(3) 0.2599(3) 0.0439(2) 0.1320(13) Uani d . 1 1 A .
    F F25 0.9324(3) 0.1744(2) 0.18009(19) 0.1020(9) Uani d . 1 1 . .
    F F26 0.9066(2) 0.24546(19) 0.32861(15) 0.0752(7) Uani d . 1 1 A .
    F F32 0.3270(2) 1.1741(2) 0.24713(18) 0.0853(8) Uani d . 1 1 B .
    F F33 0.3367(3) 1.2075(2) 0.4066(2) 0.1137(11) Uani d . 1 1 . .
    F F34 0.5380(4) 1.1420(3) 0.48502(19) 0.1228(12) Uani d . 1 1 B .
    F F35 0.7289(3) 1.0388(3) 0.4018(2) 0.1189(11) Uani d . 1 1 . .
    F F36 0.7184(2) 1.0020(2) 0.24348(18) 0.0859(8) Uani d . 1 1 B .
    F F42 0.4421(2) 0.58974(19) 0.06455(16) 0.0742(7) Uani d . 1 1 B .
    F F43 0.5080(3) 0.3749(2) 0.13442(19) 0.0936(9) Uani d . 1 1 . .
    F F44 0.7054(3) 0.3328(2) 0.2180(2) 0.1089(10) Uani d . 1 1 B .
    F F45 0.8342(3) 0.5075(2) 0.2356(2) 0.1015(9) Uani d . 1 1 . .
    F F46 0.7659(2) 0.7222(2) 0.16930(18) 0.0788(7) Uani d . 1 1 B .
    C C1 0.7799(3) 0.5529(3) 0.4461(2) 0.0403(7) Uani d . 1 1 . .
    C C2 1.0579(3) 0.4126(3) 0.3560(2) 0.0427(8) Uani d . 1 1 . .
    C C3 0.5132(3) 1.0596(3) 0.1533(2) 0.0508(9) Uani d . 1 1 . .
    C C4 0.5663(3) 0.7837(3) 0.0740(2) 0.0474(8) Uani d . 1 1 . .
    C C11 0.6619(3) 0.5797(3) 0.4104(2) 0.0415(8) Uani d . 1 1 A .
    C C12 0.6210(3) 0.6906(3) 0.3807(2) 0.0463(8) Uani d . 1 1 . .
    C C13 0.5158(3) 0.7157(3) 0.3439(3) 0.0536(9) Uani d . 1 1 A .
    C C14 0.4466(3) 0.6292(3) 0.3362(2) 0.0549(9) Uani d . 1 1 . .
    C C15 0.4835(3) 0.5191(3) 0.3652(2) 0.0553(9) Uani d . 1 1 A .
    C C16 0.5887(3) 0.4949(3) 0.4021(2) 0.0500(9) Uani d . 1 1 . .
    C C21 1.0765(3) 0.3675(3) 0.2753(2) 0.0462(8) Uani d . 1 1 A .
    C C22 1.1659(4) 0.4077(4) 0.2043(3) 0.0645(11) Uani d . 1 1 . .
    C C23 1.1781(4) 0.3726(5) 0.1276(3) 0.0801(14) Uani d . 1 1 A .
    C C24 1.1001(4) 0.2942(4) 0.1191(3) 0.0815(14) Uani d . 1 1 . .
    C C25 1.0104(4) 0.2503(4) 0.1882(3) 0.0677(11) Uani d . 1 1 A .
    C C26 0.9990(4) 0.2862(3) 0.2652(2) 0.0532(9) Uani d . 1 1 . .
    C C31 0.5223(4) 1.0865(3) 0.2391(2) 0.0531(9) Uani d . 1 1 B .
    C C32 0.4272(4) 1.1393(3) 0.2834(3) 0.0656(11) Uani d . 1 1 . .
    C C33 0.4316(5) 1.1583(4) 0.3654(3) 0.0809(14) Uani d . 1 1 B .
    C C34 0.5336(6) 1.1253(4) 0.4042(3) 0.0870(15) Uani d . 1 1 . .
    C C35 0.6308(5) 1.0742(4) 0.3626(3) 0.0790(13) Uani d . 1 1 B .
    C C36 0.6232(4) 1.0558(3) 0.2805(3) 0.0630(11) Uani d . 1 1 . .
    C C41 0.6021(3) 0.6640(3) 0.1133(2) 0.0454(8) Uani d . 1 1 B .
    C C42 0.5378(3) 0.5724(3) 0.1074(2) 0.0524(9) Uani d . 1 1 . .
    C C43 0.5718(4) 0.4619(3) 0.1413(3) 0.0620(10) Uani d . 1 1 B .
    C C44 0.6713(4) 0.4407(3) 0.1836(3) 0.0702(12) Uani d . 1 1 . .
    C C45 0.7374(4) 0.5291(4) 0.1916(3) 0.0670(11) Uani d . 1 1 B .
    C C46 0.7020(3) 0.6383(3) 0.1571(3) 0.0550(9) Uani d . 1 1 . .
    O O1S 0.9210(13) 0.2122(11) 0.6115(10) 0.099(5) Uani d P 0.50 1 A 1
    C C11S 1.0060(11) 0.1307(9) 0.6307(8) 0.087(3) Uiso d P 0.50 1 A 1
    H H11A 1.0176 0.1200 0.6919 0.104 Uiso calc PR 0.50 1 A 1
    H H11B 1.0831 0.1539 0.5931 0.104 Uiso calc PR 0.50 1 A 1
    C C12S 0.9670(10) 0.0177(9) 0.6161(8) 0.086(3) Uiso d P 0.50 1 A 1
    H H12A 1.0268 -0.0096 0.5735 0.103 Uiso calc PR 0.50 1 A 1
    H H12B 0.9545 -0.0406 0.6714 0.103 Uiso calc PR 0.50 1 A 1
    C C13S 0.8504(18) 0.0515(17) 0.5810(13) 0.150(8) Uiso d P 0.50 1 A 1
    H H13A 0.7873 -0.0031 0.6109 0.181 Uiso calc PR 0.50 1 A 1
    H H13B 0.8610 0.0565 0.5178 0.181 Uiso calc PR 0.50 1 A 1
    C C14S 0.8182(18) 0.1656(18) 0.5997(15) 0.133(10) Uani d P 0.50 1 A 1
    H H14A 0.7841 0.2148 0.5504 0.160 Uiso calc PR 0.50 1 A 1
    H H14B 0.7576 0.1574 0.6526 0.160 Uiso calc PR 0.50 1 A 1
    O O2S 0.9156(12) 0.2129(8) 0.6036(6) 0.051(3) Uani d P 0.50 1 A 2
    C C21S 0.8251(15) 0.1678(11) 0.5661(11) 0.069(4) Uani d P 0.50 1 A 2
    H H21A 0.8520 0.1719 0.5037 0.082 Uiso calc PR 0.50 1 A 2
    H H21B 0.7481 0.2091 0.5728 0.082 Uiso calc PR 0.50 1 A 2
    C C22S 0.8129(14) 0.0451(9) 0.6193(10) 0.099(4) Uani d P 0.50 1 A 2
    H H22A 0.7442 0.0370 0.6670 0.119 Uiso calc PR 0.50 1 A 2
    H H22B 0.8017 -0.0048 0.5817 0.119 Uiso calc PR 0.50 1 A 2
    C C23S 0.9201(14) 0.0206(12) 0.6521(10) 0.117(5) Uiso d P 0.50 1 A 2
    H H23A 0.9524 -0.0528 0.6440 0.141 Uiso calc PR 0.50 1 A 2
    H H23B 0.9079 0.0183 0.7150 0.141 Uiso calc PR 0.50 1 A 2
    C C24S 1.0179(9) 0.1258(8) 0.5949(7) 0.068(3) Uiso d P 0.50 1 A 2
    H H24A 1.0853 0.1333 0.6251 0.082 Uiso calc PR 0.50 1 A 2
    H H24B 1.0469 0.1218 0.5342 0.082 Uiso calc PR 0.50 1 A 2
    O O3S 0.1960(4) 0.8917(3) 0.0690(2) 0.0499(18) Uani d PD 0.50 1 B 1
    C C31S 0.1619(5) 0.8109(5) 0.0306(4) 0.117(4) Uiso d PD 0.50 1 B 1
    H H31A 0.2335 0.7700 0.0093 0.140 Uiso calc PR 0.50 1 B 1
    H H31B 0.1214 0.8471 -0.0196 0.140 Uiso calc PR 0.50 1 B 1
    C C32S 0.0765(8) 0.7290(5) 0.0986(7) 0.141(5) Uiso d PD 0.50 1 B 1
    H H32A 0.1196 0.6645 0.1311 0.169 Uiso calc PR 0.50 1 B 1
    H H32B 0.0138 0.7022 0.0726 0.169 Uiso calc PR 0.50 1 B 1
    C C33S 0.0260(3) 0.8101(9) 0.1551(9) 0.277(16) Uani d PD 0.50 1 B 1
    H H33A -0.0099 0.7698 0.2143 0.332 Uiso calc PR 0.50 1 B 1
    H H33B -0.0338 0.8628 0.1280 0.332 Uiso calc PR 0.50 1 B 1
    C C34S 0.1417(7) 0.8695(10) 0.1559(3) 0.111(4) Uiso d PD 0.50 1 B 1
    H H34A 0.1236 0.9394 0.1754 0.133 Uiso calc PR 0.50 1 B 1
    H H34B 0.1932 0.8206 0.1943 0.133 Uiso calc PR 0.50 1 B 1
    O O4S 0.1905(13) 0.9120(11) 0.0840(10) 0.178(6) Uani d P 0.50 1 B 2
    C C41S 0.0973(14) 0.9482(13) 0.0497(10) 0.139(5) Uiso d P 0.50 1 B 2
    H H41A 0.1143 0.9505 -0.0131 0.167 Uiso calc PR 0.50 1 B 2
    H H41B 0.0796 1.0255 0.0555 0.167 Uiso calc PR 0.50 1 B 2
    C C42S -0.0081(12) 0.8803(16) 0.0888(14) 0.206(10) Uani d P 0.50 1 B 2
    H H42A -0.0421 0.8512 0.0458 0.248 Uiso calc PR 0.50 1 B 2
    H H42B -0.0709 0.9204 0.1204 0.248 Uiso calc PR 0.50 1 B 2
    C C43S 0.0749(17) 0.7609(15) 0.1692(12) 0.152(6) Uiso d P 0.50 1 B 2
    H H43A 0.0812 0.7800 0.2246 0.183 Uiso calc PR 0.50 1 B 2
    H H43C 0.0389 0.6865 0.1806 0.183 Uiso calc PR 0.50 1 B 2
    C C44S 0.1788(19) 0.7709(16) 0.1144(14) 0.197(8) Uiso d P 0.50 1 B 2
    H H44C 0.1744 0.7391 0.0642 0.236 Uiso calc PR 0.50 1 B 2
    H H44A 0.2461 0.7352 0.1441 0.236 Uiso calc PR 0.50 1 B 2
loop_
    _atom_site_aniso_label
    _atom_site_aniso_U_11
    _atom_site_aniso_U_22
    _atom_site_aniso_U_33
    _atom_site_aniso_U_12
    _atom_site_aniso_U_13
    _atom_site_aniso_U_23
    Mo1 0.03771(16) 0.03352(14) 0.03634(15) -0.00466(11) -0.00365(11)
                                                                    -0.00546(11)
    Mo2 0.03164(15) 0.04565(17) 0.05316(19) -0.00679(12) -0.00261(13)
                                                                    -0.00081(14)
    O1 0.0402(12) 0.0391(11) 0.0445(13) -0.0045(10) -0.0066(10) -0.0033(10)
    O2 0.0395(12) 0.0380(11) 0.0459(12) -0.0067(9) -0.0062(10) -0.0037(10)
    O3 0.0504(13) 0.0417(12) 0.0375(12) -0.0060(10) 0.0000(10) -0.0068(10)
    O4 0.0522(14) 0.0386(11) 0.0415(12) -0.0039(10) -0.0043(10) -0.0101(10)
    O5 0.0407(13) 0.0553(14) 0.0587(15) -0.0092(11) -0.0058(11) -0.0067(12)
    O6 0.0408(13) 0.0548(14) 0.0542(14) -0.0079(11) -0.0008(11) -0.0045(11)
    O7 0.0344(12) 0.0490(13) 0.0594(15) -0.0054(10) -0.0017(11) 0.0000(11)
    O8 0.0360(13) 0.0464(13) 0.0587(15) -0.0062(10) -0.0027(11) 0.0001(11)
    F12 0.0596(13) 0.0445(11) 0.1041(18) -0.0037(10) -0.0266(12) -0.0145(12)
    F13 0.0676(15) 0.0561(13) 0.121(2) 0.0046(11) -0.0387(15) 0.0045(13)
    F14 0.0577(14) 0.0952(17) 0.0857(17) -0.0070(12) -0.0365(13) -0.0054(14)
    F15 0.0716(15) 0.0745(15) 0.115(2) -0.0246(12) -0.0376(14) -0.0216(14)
    F16 0.0752(15) 0.0434(11) 0.1131(19) -0.0069(11) -0.0370(14) -0.0131(12)
    F22 0.0740(17) 0.152(2) 0.0734(16) -0.0499(17) 0.0211(13) -0.0567(17)
    F23 0.111(2) 0.257(4) 0.0800(19) -0.073(3) 0.0390(17) -0.093(2)
    F24 0.121(3) 0.215(3) 0.096(2) -0.021(2) -0.0015(18) -0.112(2)
    F25 0.117(2) 0.109(2) 0.103(2) -0.0284(18) -0.0212(17) -0.0615(17)
    F26 0.0893(17) 0.0734(14) 0.0640(14) -0.0309(13) -0.0028(13) -0.0182(12)
    F32 0.0765(17) 0.0821(16) 0.0932(19) 0.0154(14) -0.0082(15) -0.0199(15)
    F33 0.139(3) 0.0940(19) 0.108(2) -0.0160(19) 0.027(2) -0.0506(18)
    F34 0.188(3) 0.118(2) 0.0710(18) -0.057(2) -0.013(2) -0.0309(17)
    F35 0.132(3) 0.130(3) 0.106(2) -0.027(2) -0.069(2) -0.0113(19)
    F36 0.0675(16) 0.0977(18) 0.0936(19) 0.0037(14) -0.0282(14) -0.0162(15)
    F42 0.0771(16) 0.0681(14) 0.0807(16) -0.0129(12) -0.0302(13) -0.0097(12)
    F43 0.118(2) 0.0549(13) 0.108(2) -0.0211(14) -0.0214(17) -0.0135(14)
    F44 0.128(3) 0.0550(14) 0.130(3) 0.0181(15) -0.031(2) 0.0057(15)
    F45 0.0787(18) 0.0917(18) 0.129(2) 0.0202(15) -0.0486(17) -0.0009(17)
    F46 0.0626(14) 0.0711(14) 0.1058(19) -0.0071(12) -0.0356(13) -0.0109(14)
    C1 0.0410(18) 0.0435(17) 0.0369(17) -0.0028(14) -0.0043(14) -0.0113(15)
    C2 0.0393(18) 0.0473(19) 0.0424(18) 0.0021(14) -0.0078(14) -0.0123(15)
    C3 0.049(2) 0.0427(18) 0.055(2) -0.0031(16) -0.0067(17) 0.0001(16)
    C4 0.043(2) 0.0466(18) 0.048(2) -0.0027(16) -0.0044(16) -0.0037(16)
    C11 0.0393(18) 0.0448(17) 0.0389(17) -0.0051(14) -0.0049(14) -0.0070(14)
    C12 0.0398(18) 0.0452(18) 0.053(2) -0.0065(15) -0.0086(15) -0.0090(16)
    C13 0.048(2) 0.048(2) 0.060(2) 0.0011(16) -0.0098(17) -0.0026(17)
    C14 0.0393(19) 0.072(2) 0.052(2) -0.0047(18) -0.0135(16) -0.0082(19)
    C15 0.052(2) 0.058(2) 0.058(2) -0.0193(18) -0.0111(18) -0.0110(18)
    C16 0.051(2) 0.0441(19) 0.055(2) -0.0055(16) -0.0133(17) -0.0081(16)
    C21 0.0435(19) 0.0516(19) 0.0464(19) 0.0069(15) -0.0084(15) -0.0179(16)
    C22 0.052(2) 0.089(3) 0.059(2) -0.010(2) -0.0025(19) -0.033(2)
    C23 0.060(3) 0.129(4) 0.059(3) -0.016(3) 0.008(2) -0.045(3)
    C24 0.076(3) 0.119(4) 0.066(3) 0.005(3) -0.013(2) -0.053(3)
    C25 0.071(3) 0.073(3) 0.073(3) 0.001(2) -0.023(2) -0.036(2)
    C26 0.061(2) 0.051(2) 0.052(2) 0.0050(17) -0.0126(18) -0.0203(17)
    C31 0.061(2) 0.0406(18) 0.053(2) -0.0109(17) -0.0088(18) -0.0005(16)
    C32 0.076(3) 0.049(2) 0.067(3) -0.010(2) -0.007(2) -0.006(2)
    C33 0.107(4) 0.052(2) 0.078(3) -0.022(2) 0.012(3) -0.018(2)
    C34 0.126(5) 0.071(3) 0.064(3) -0.043(3) -0.014(3) -0.009(2)
    C35 0.095(4) 0.070(3) 0.074(3) -0.030(3) -0.030(3) -0.003(2)
    C36 0.067(3) 0.053(2) 0.069(3) -0.0145(19) -0.016(2) -0.007(2)
    C41 0.0420(19) 0.0474(18) 0.0417(18) -0.0033(15) 0.0012(15) -0.0056(15)
    C42 0.049(2) 0.058(2) 0.046(2) -0.0034(17) -0.0040(17) -0.0061(17)
    C43 0.072(3) 0.051(2) 0.059(2) -0.011(2) -0.004(2) -0.0072(19)
    C44 0.077(3) 0.049(2) 0.073(3) 0.010(2) -0.006(2) 0.000(2)
    C45 0.059(3) 0.069(3) 0.066(3) 0.011(2) -0.015(2) -0.002(2)
    C46 0.044(2) 0.057(2) 0.059(2) -0.0016(17) -0.0048(17) -0.0075(18)
    O1S 0.059(7) 0.067(7) 0.170(12) 0.000(6) -0.002(7) -0.037(7)
    C14S 0.064(9) 0.140(15) 0.19(2) 0.018(9) -0.017(11) -0.031(14)
    O2S 0.082(8) 0.025(4) 0.039(4) -0.014(4) -0.008(4) 0.006(3)
    C21S 0.069(7) 0.044(5) 0.093(8) -0.036(5) -0.007(6) -0.013(5)
    C22S 0.143(11) 0.046(5) 0.110(10) -0.057(6) -0.011(9) -0.012(6)
    O3S 0.018(2) 0.052(3) 0.068(4) -0.017(2) 0.020(3) -0.007(3)
    C33S 0.061(9) 0.35(3) 0.29(3) -0.089(14) -0.043(12) 0.19(2)
    O4S 0.204(12) 0.115(8) 0.237(14) -0.066(8) -0.133(11) -0.007(9)
    C42S 0.068(9) 0.219(18) 0.30(2) -0.051(10) -0.070(12) 0.044(17)
_geom_special_details
;
All e.s.d.'s (except the e.s.d. in the dihedral angle between two l.s. planes)
are estimated using the full covariance matrix. The cell e.s.d.'s are taken
into account individually in the estimation of e.s.d.'s in distances, angles
and torsion angles; correlations between e.s.d.'s in cell parameters are only
used when they are defined by crystal symmetry. An approximate (isotropic)
treatment of cell e.s.d.'s is used for estimating e.s.d.'s involving l.s.
planes.
;
loop_
    _geom_bond_atom_site_label_1
    _geom_bond_atom_site_label_2
    _geom_bond_site_symmetry_2
    _geom_bond_distance
    _geom_bond_publ_flag
    Mo1 O3 2_766 2.096(2) y
    Mo1 Mo1 2_766 2.1090(7) y
    Mo1 O1 2_766 2.111(2) y
    Mo1 O2 . 2.116(2) y
    Mo1 O4 . 2.118(2) y
    Mo1 O2S . 2.530(9) y
    Mo1 O1S . 2.543(12) y
    Mo2 O6 . 2.106(3) y
    Mo2 O7 2_675 2.108(2) y
    Mo2 Mo2 2_675 2.1101(8) y
    Mo2 O5 . 2.113(3) y
    Mo2 O8 . 2.118(2) y
    Mo2 O4S . 2.544(14) y
    Mo2 O3S . 2.552(4) y
    O1 C1 . 1.264(4) ?
    O1 Mo1 2_766 2.111(2) ?
    O2 C1 . 1.263(4) ?
    O3 C2 . 1.265(4) ?
    O3 Mo1 2_766 2.096(2) ?
    O4 C2 . 1.265(4) ?
    O5 C3 2_675 1.265(4) ?
    O6 C3 . 1.272(4) ?
    O7 C4 . 1.263(4) ?
    O7 Mo2 2_675 2.108(2) ?
    O8 C4 . 1.261(4) ?
    F12 C12 . 1.336(4) ?
    F13 C13 . 1.328(4) ?
    F14 C14 . 1.334(4) ?
    F15 C15 . 1.342(4) ?
    F16 C16 . 1.335(4) ?
    F22 C22 . 1.330(5) ?
    F23 C23 . 1.337(5) ?
    F24 C24 . 1.335(5) ?
    F25 C25 . 1.339(5) ?
    F26 C26 . 1.332(4) ?
    F32 C32 . 1.332(5) ?
    F33 C33 . 1.336(5) ?
    F34 C34 . 1.345(5) ?
    F35 C35 . 1.336(6) ?
    F36 C36 . 1.339(5) ?
    F42 C42 . 1.330(4) ?
    F43 C43 . 1.337(4) ?
    F44 C44 . 1.344(4) ?
    F45 C45 . 1.350(5) ?
    F46 C46 . 1.339(4) ?
    C1 C11 . 1.496(4) ?
    C2 C21 . 1.485(5) ?
    C3 O5 2_675 1.265(4) ?
    C3 C31 . 1.486(5) ?
    C4 C41 . 1.488(5) ?
    C11 C12 . 1.385(5) ?
    C11 C16 . 1.389(4) ?
    C12 C13 . 1.373(5) ?
    C13 C14 . 1.373(5) ?
    C14 C15 . 1.362(5) ?
    C15 C16 . 1.372(5) ?
    C21 C22 . 1.377(5) ?
    C21 C26 . 1.397(5) ?
    C22 C23 . 1.361(6) ?
    C23 C24 . 1.365(6) ?
    C24 C25 . 1.370(6) ?
    C25 C26 . 1.371(5) ?
    C31 C36 . 1.375(6) ?
    C31 C32 . 1.384(6) ?
    C32 C33 . 1.375(6) ?
    C33 C34 . 1.367(7) ?
    C34 C35 . 1.369(7) ?
    C35 C36 . 1.381(6) ?
    C41 C46 . 1.381(5) ?
    C41 C42 . 1.381(5) ?
    C42 C43 . 1.369(5) ?
    C43 C44 . 1.361(6) ?
    C44 C45 . 1.372(6) ?
    C45 C46 . 1.362(5) ?
    O1S C11S . 1.341(17) ?
    O1S C14S . 1.36(3) ?
    C11S C12S . 1.538(15) ?
    C11S H11A . 0.9700 ?
    C11S H11B . 0.9700 ?
    C12S C13S . 1.49(2) ?
    C12S H12A . 0.9700 ?
    C12S H12B . 0.9700 ?
    C13S C14S . 1.50(3) ?
    C13S H13A . 0.9700 ?
    C13S H13B . 0.9700 ?
    C14S H14A . 0.9700 ?
    C14S H14B . 0.9700 ?
    O2S C21S . 1.44(2) ?
    O2S C24S . 1.520(15) ?
    C21S C22S . 1.516(17) ?
    C21S H21A . 0.9700 ?
    C21S H21B . 0.9700 ?
    C22S C23S . 1.363(19) ?
    C22S H22A . 0.9700 ?
    C22S H22B . 0.9700 ?
    C23S C24S . 1.697(17) ?
    C23S H23A . 0.9700 ?
    C23S H23B . 0.9700 ?
    C24S H24A . 0.9700 ?
    C24S H24B . 0.9700 ?
    O3S C34S . 1.3700(11) ?
    O3S C31S . 1.3703(11) ?
    C31S C32S . 1.5097(11) ?
    C31S H31A . 0.9700 ?
    C31S H31B . 0.9700 ?
    C32S C33S . 1.5098(11) ?
    C32S H32A . 0.9700 ?
    C32S H32B . 0.9700 ?
    C33S C34S . 1.5101(11) ?
    C33S H33A . 0.9700 ?
    C33S H33B . 0.9700 ?
    C34S H34A . 0.9700 ?
    C34S H34B . 0.9700 ?
    O4S C41S . 1.251(18) ?
    O4S C44S . 1.66(2) ?
    C41S C42S . 1.431(18) ?
    C41S H41A . 0.9700 ?
    C41S H41B . 0.9700 ?
    C42S C43S . 1.97(2) ?
    C42S H42A . 0.9700 ?
    C42S H42B . 0.9700 ?
    C43S C44S . 1.32(2) ?
    C43S H43A . 0.9700 ?
    C43S H43C . 0.9700 ?
    C44S H44C . 0.9700 ?
    C44S H44A . 0.9700 ?
loop_
    _geom_angle_atom_site_label_1
    _geom_angle_atom_site_label_2
    _geom_angle_atom_site_label_3
    _geom_angle_site_symmetry_1
    _geom_angle_site_symmetry_3
    _geom_angle
    _geom_angle_publ_flag
    O3 Mo1 Mo1 2_766 2_766 92.91(6) ?
    O3 Mo1 O1 2_766 2_766 87.28(9) ?
    Mo1 Mo1 O1 2_766 2_766 91.21(6) ?
    O3 Mo1 O2 2_766 . 91.98(9) ?
    Mo1 Mo1 O2 2_766 . 92.05(6) ?
    O1 Mo1 O2 2_766 . 176.69(8) ?
    O3 Mo1 O4 2_766 . 176.72(8) ?
    Mo1 Mo1 O4 2_766 . 90.36(6) ?
    O1 Mo1 O4 2_766 . 92.37(9) ?
    O2 Mo1 O4 . . 88.19(9) ?
    O3 Mo1 O2S 2_766 . 100.2(2) ?
    Mo1 Mo1 O2S 2_766 . 166.1(2) ?
    O1 Mo1 O2S 2_766 . 84.8(3) ?
    O2 Mo1 O2S . . 92.1(3) ?
    O4 Mo1 O2S . . 76.5(2) ?
    O3 Mo1 O1S 2_766 . 97.8(3) ?
    Mo1 Mo1 O1S 2_766 . 167.2(3) ?
    O1 Mo1 O1S 2_766 . 82.4(3) ?
    O2 Mo1 O1S . . 94.5(3) ?
    O4 Mo1 O1S . . 78.9(3) ?
    O2S Mo1 O1S . . 3.3(6) ?
    O6 Mo2 O7 . 2_675 89.90(10) ?
    O6 Mo2 Mo2 . 2_675 92.15(7) ?
    O7 Mo2 Mo2 2_675 2_675 92.32(6) ?
    O6 Mo2 O5 . . 176.67(9) ?
    O7 Mo2 O5 2_675 . 90.01(10) ?
    Mo2 Mo2 O5 2_675 . 91.18(6) ?
    O6 Mo2 O8 . . 89.85(10) ?
    O7 Mo2 O8 2_675 . 176.77(8) ?
    Mo2 Mo2 O8 2_675 . 90.91(6) ?
    O5 Mo2 O8 . . 90.05(9) ?
    O6 Mo2 O4S . . 87.9(3) ?
    O7 Mo2 O4S 2_675 . 93.5(3) ?
    Mo2 Mo2 O4S 2_675 . 174.1(3) ?
    O5 Mo2 O4S . . 88.8(3) ?
    O8 Mo2 O4S . . 83.2(3) ?
    O6 Mo2 O3S . . 95.48(11) ?
    O7 Mo2 O3S 2_675 . 97.35(11) ?
    Mo2 Mo2 O3S 2_675 . 167.68(9) ?
    O5 Mo2 O3S . . 81.23(11) ?
    O8 Mo2 O3S . . 79.47(11) ?
    O4S Mo2 O3S . . 8.5(4) ?
    C1 O1 Mo1 . 2_766 116.9(2) ?
    C1 O2 Mo1 . . 115.87(19) ?
    C2 O3 Mo1 . 2_766 115.9(2) ?
    C2 O4 Mo1 . . 117.2(2) ?
    C3 O5 Mo2 2_675 . 117.1(2) ?
    C3 O6 Mo2 . . 116.3(2) ?
    C4 O7 Mo2 . 2_675 115.9(2) ?
    C4 O8 Mo2 . . 116.8(2) ?
    O2 C1 O1 . . 123.8(3) ?
    O2 C1 C11 . . 118.4(3) ?
    O1 C1 C11 . . 117.8(3) ?
    O3 C2 O4 . . 123.5(3) ?
    O3 C2 C21 . . 118.1(3) ?
    O4 C2 C21 . . 118.4(3) ?
    O5 C3 O6 2_675 . 123.2(3) ?
    O5 C3 C31 2_675 . 118.5(3) ?
    O6 C3 C31 . . 118.3(3) ?
    O8 C4 O7 . . 124.0(3) ?
    O8 C4 C41 . . 118.1(3) ?
    O7 C4 C41 . . 117.9(3) ?
    C12 C11 C16 . . 115.8(3) ?
    C12 C11 C1 . . 122.2(3) ?
    C16 C11 C1 . . 121.9(3) ?
    F12 C12 C13 . . 117.1(3) ?
    F12 C12 C11 . . 120.6(3) ?
    C13 C12 C11 . . 122.4(3) ?
    F13 C13 C14 . . 119.6(3) ?
    F13 C13 C12 . . 120.5(3) ?
    C14 C13 C12 . . 119.9(3) ?
    F14 C14 C15 . . 120.4(3) ?
    F14 C14 C13 . . 120.2(3) ?
    C15 C14 C13 . . 119.4(3) ?
    F15 C15 C14 . . 119.8(3) ?
    F15 C15 C16 . . 119.9(3) ?
    C14 C15 C16 . . 120.3(3) ?
    F16 C16 C15 . . 117.0(3) ?
    F16 C16 C11 . . 120.7(3) ?
    C15 C16 C11 . . 122.2(3) ?
    C22 C21 C26 . . 116.3(3) ?
    C22 C21 C2 . . 122.2(3) ?
    C26 C21 C2 . . 121.4(3) ?
    F22 C22 C23 . . 117.0(4) ?
    F22 C22 C21 . . 120.4(3) ?
    C23 C22 C21 . . 122.6(4) ?
    F23 C23 C22 . . 121.2(4) ?
    F23 C23 C24 . . 118.9(4) ?
    C22 C23 C24 . . 119.9(4) ?
    F24 C24 C23 . . 120.5(4) ?
    F24 C24 C25 . . 119.6(4) ?
    C23 C24 C25 . . 119.9(4) ?
    F25 C25 C24 . . 120.3(4) ?
    F25 C25 C26 . . 120.0(4) ?
    C24 C25 C26 . . 119.7(4) ?
    F26 C26 C25 . . 117.4(3) ?
    F26 C26 C21 . . 120.8(3) ?
    C25 C26 C21 . . 121.6(4) ?
    C36 C31 C32 . . 116.5(4) ?
    C36 C31 C3 . . 121.8(4) ?
    C32 C31 C3 . . 121.6(4) ?
    F32 C32 C33 . . 117.3(4) ?
    F32 C32 C31 . . 120.5(4) ?
    C33 C32 C31 . . 122.2(5) ?
    F33 C33 C34 . . 120.7(5) ?
    F33 C33 C32 . . 120.2(5) ?
    C34 C33 C32 . . 119.1(5) ?
    F34 C34 C33 . . 119.6(6) ?
    F34 C34 C35 . . 119.4(6) ?
    C33 C34 C35 . . 121.0(5) ?
    F35 C35 C34 . . 121.0(5) ?
    F35 C35 C36 . . 120.5(5) ?
    C34 C35 C36 . . 118.4(5) ?
    F36 C36 C31 . . 120.6(4) ?
    F36 C36 C35 . . 116.6(4) ?
    C31 C36 C35 . . 122.8(4) ?
    C46 C41 C42 . . 116.3(3) ?
    C46 C41 C4 . . 121.8(3) ?
    C42 C41 C4 . . 121.9(3) ?
    F42 C42 C43 . . 117.4(3) ?
    F42 C42 C41 . . 120.1(3) ?
    C43 C42 C41 . . 122.4(4) ?
    F43 C43 C44 . . 119.7(4) ?
    F43 C43 C42 . . 121.1(4) ?
    C44 C43 C42 . . 119.2(4) ?
    F44 C44 C43 . . 120.1(4) ?
    F44 C44 C45 . . 119.5(4) ?
    C43 C44 C45 . . 120.4(4) ?
    F45 C45 C46 . . 120.6(4) ?
    F45 C45 C44 . . 120.1(4) ?
    C46 C45 C44 . . 119.3(4) ?
    F46 C46 C45 . . 117.6(4) ?
    F46 C46 C41 . . 120.1(3) ?
    C45 C46 C41 . . 122.4(4) ?
    C11S O1S C14S . . 110.0(14) ?
    C11S O1S Mo1 . . 124.9(9) ?
    C14S O1S Mo1 . . 119.8(12) ?
    O1S C11S C12S . . 110.6(11) ?
    O1S C11S H11A . . 109.5 ?
    C12S C11S H11A . . 109.5 ?
    O1S C11S H11B . . 109.5 ?
    C12S C11S H11B . . 109.5 ?
    H11A C11S H11B . . 108.1 ?
    C13S C12S C11S . . 101.7(11) ?
    C13S C12S H12A . . 111.4 ?
    C11S C12S H12A . . 111.4 ?
    C13S C12S H12B . . 111.4 ?
    C11S C12S H12B . . 111.4 ?
    H12A C12S H12B . . 109.3 ?
    C12S C13S C14S . . 104.9(16) ?
    C12S C13S H13A . . 110.8 ?
    C14S C13S H13A . . 110.8 ?
    C12S C13S H13B . . 110.8 ?
    C14S C13S H13B . . 110.8 ?
    H13A C13S H13B . . 108.8 ?
    O1S C14S C13S . . 108.7(16) ?
    O1S C14S H14A . . 110.0 ?
    C13S C14S H14A . . 110.0 ?
    O1S C14S H14B . . 110.0 ?
    C13S C14S H14B . . 110.0 ?
    H14A C14S H14B . . 108.3 ?
    C21S O2S C24S . . 99.8(10) ?
    C21S O2S Mo1 . . 116.3(8) ?
    C24S O2S Mo1 . . 117.6(7) ?
    O2S C21S C22S . . 103.9(12) ?
    O2S C21S H21A . . 111.0 ?
    C22S C21S H21A . . 111.0 ?
    O2S C21S H21B . . 111.0 ?
    C22S C21S H21B . . 111.0 ?
    H21A C21S H21B . . 109.0 ?
    C23S C22S C21S . . 104.4(11) ?
    C23S C22S H22A . . 110.9 ?
    C21S C22S H22A . . 110.9 ?
    C23S C22S H22B . . 110.9 ?
    C21S C22S H22B . . 110.9 ?
    H22A C22S H22B . . 108.9 ?
    C22S C23S C24S . . 106.6(10) ?
    C22S C23S H23A . . 110.4 ?
    C24S C23S H23A . . 110.4 ?
    C22S C23S H23B . . 110.4 ?
    C24S C23S H23B . . 110.4 ?
    H23A C23S H23B . . 108.6 ?
    O2S C24S C23S . . 89.3(8) ?
    O2S C24S H24A . . 113.8 ?
    C23S C24S H24A . . 113.8 ?
    O2S C24S H24B . . 113.8 ?
    C23S C24S H24B . . 113.8 ?
    H24A C24S H24B . . 111.0 ?
    C34S O3S C31S . . 109.1(5) ?
    C34S O3S Mo2 . . 120.4(3) ?
    C31S O3S Mo2 . . 121.2(3) ?
    O3S C31S C32S . . 108.9(5) ?
    O3S C31S H31A . . 109.9 ?
    C32S C31S H31A . . 109.9 ?
    O3S C31S H31B . . 109.9 ?
    C32S C31S H31B . . 109.9 ?
    H31A C31S H31B . . 108.3 ?
    C31S C32S C33S . . 97.5(6) ?
    C31S C32S H32A . . 112.3 ?
    C33S C32S H32A . . 112.3 ?
    C31S C32S H32B . . 112.3 ?
    C33S C32S H32B . . 112.3 ?
    H32A C32S H32B . . 109.9 ?
    C32S C33S C34S . . 99.9(6) ?
    C32S C33S H33A . . 111.8 ?
    C34S C33S H33A . . 111.8 ?
    C32S C33S H33B . . 111.8 ?
    C34S C33S H33B . . 111.8 ?
    H33A C33S H33B . . 109.5 ?
    O3S C34S C33S . . 103.0(6) ?
    O3S C34S H34A . . 111.2 ?
    C33S C34S H34A . . 111.2 ?
    O3S C34S H34B . . 111.2 ?
    C33S C34S H34B . . 111.2 ?
    H34A C34S H34B . . 109.1 ?
    C41S O4S C44S . . 105.8(13) ?
    C41S O4S Mo2 . . 125.7(12) ?
    C44S O4S Mo2 . . 113.8(11) ?
    O4S C41S C42S . . 113.5(15) ?
    O4S C41S H41A . . 108.9 ?
    C42S C41S H41A . . 108.9 ?
    O4S C41S H41B . . 108.9 ?
    C42S C41S H41B . . 108.9 ?
    H41A C41S H41B . . 107.7 ?
    C41S C42S C43S . . 96.4(12) ?
    C41S C42S H42A . . 112.5 ?
    C43S C42S H42A . . 112.5 ?
    C41S C42S H42B . . 112.5 ?
    C43S C42S H42B . . 112.5 ?
    H42A C42S H42B . . 110.0 ?
    C44S C43S C42S . . 93.6(15) ?
    C44S C43S H43A . . 113.0 ?
    C42S C43S H43A . . 113.0 ?
    C44S C43S H43C . . 113.0 ?
    C42S C43S H43C . . 113.0 ?
    H43A C43S H43C . . 110.4 ?
    C43S C44S O4S . . 100.4(16) ?
    C43S C44S H44C . . 111.7 ?
    O4S C44S H44C . . 111.7 ?
    C43S C44S H44A . . 111.7 ?
    O4S C44S H44A . . 111.7 ?
    H44C C44S H44A . . 109.5 ?
loop_
    _geom_torsion_atom_site_label_1
    _geom_torsion_atom_site_label_2
    _geom_torsion_atom_site_label_3
    _geom_torsion_atom_site_label_4
    _geom_torsion_site_symmetry_1
    _geom_torsion_site_symmetry_2
    _geom_torsion_site_symmetry_3
    _geom_torsion_site_symmetry_4
    _geom_torsion
    _geom_torsion_publ_flag
    O1 C1 C11 C12 . . . . -28.1(5) ?
    O2 C1 C11 C16 . . . . -29.3(5) ?
    O3 C2 C21 C22 . . . . 30.4(5) ?
    O4 C2 C21 C26 . . . . 31.6(5) ?
    O5 C3 C31 C36 2_675 . . . -39.1(5) ?
    O6 C3 C31 C32 . . . . -37.7(5) ?
    O7 C4 C41 C46 . . . . 40.9(5) ?
    O8 C4 C41 C42 . . . . 41.7(5) ?
