# Supplementary material for: Tetra­kis(μ-penta­fluoro­benzoato-κ2 O:O′)bis­[(tetra­hydro­furan-κO)molybdenum(II)]
Source: Acta Crystallogr Sect E Struct Rep Online. 2011 Aug 27;67(Pt 9):m1289–90. doi: 10.1107/S1600536811033411 (PMC3200930; doi:10.1107/S1600536811033411)
Supplement: Supplementary file 2 [file e-67-m1289-Isup2.hkl]

# 
# h,k,l, Fc-squared, Fo-squared, sigma(Fo-squared) and status flag 
# 
data_I
_shelx_title 'I in P-1' 
_shelx_refln_list_code          4 
_shelx_F_calc_maximum      309.16 
_exptl_crystal_F_000      1152.00 
_reflns_d_resolution_high  0.8409 
 
loop_ 
 _symmetry_equiv_pos_as_xyz 
 'x, y, z' 
 '-x, -y, -z' 
 
_cell_length_a    11.1012 
_cell_length_b    12.1133 
_cell_length_c    15.7412 
_cell_angle_alpha  75.657 
_cell_angle_beta   80.658 
_cell_angle_gamma  86.813 
 
_shelx_F_squared_multiplier     1.000 
 
loop_ 
 _refln_index_h 
 _refln_index_k 
 _refln_index_l 
 _refln_F_squared_calc 
 _refln_F_squared_meas 
 _refln_F_squared_sigma 
 _refln_observed_status 
   2   0   0    30259.78    26997.44    357.58 o 
   3   0   0     3930.46     3618.54     64.46 o 
   4   0   0        3.28        3.24      5.56 o 
   5   0   0     4087.87     4151.04     82.06 o 
   6   0   0     1240.17     1231.68     42.77 o 
   7   0   0      427.13      342.60     24.86 o 
   8   0   0      121.19      133.32     19.22 o 
   9   0   0      353.23      377.11     30.65 o 
  10   0   0      246.92      340.75     32.81 o 
  11   0   0      872.36      913.78     51.88 o 
  12   0   0       54.87       76.81     23.24 o 
 -12   1   0      264.26      242.86     32.81 o 
 -11   1   0      290.92      293.89     33.50 o 
 -10   1   0     2046.73     2178.81     77.04 o 
  -9   1   0      512.36      520.54     37.75 o 
  -8   1   0        2.53       -8.18      8.18 o 
  -7   1   0        0.29        6.95      9.65 o 
  -6   1   0     3292.55     3374.52     78.43 o 
  -5   1   0      847.12      847.86     33.12 o 
  -4   1   0     3991.96     3794.47     74.57 o 
  -3   1   0     4313.21     4534.02     79.36 o 
  -2   1   0     1225.79     1455.01     22.13 o 
  -1   1   0    12785.00    13439.14    127.54 o 
   2   1   0     3155.12     3388.76     38.06 o 
   3   1   0     2969.37     3003.51     54.12 o 
   4   1   0     8857.08     9387.01    141.43 o 
   5   1   0     5232.44     5028.54     90.86 o 
   6   1   0      503.14      507.57     26.25 o 
   7   1   0     2017.57     2019.17     58.52 o 
   8   1   0      144.97      143.97     19.30 o 
   9   1   0       30.72       38.06     14.59 o 
  10   1   0     1224.90     1307.95     56.28 o 
  11   1   0        9.88        0.00      9.65 o 
 -12   2   0      559.42      602.37     48.94 o 
 -11   2   0      850.83      842.53     51.64 o 
 -10   2   0     1892.95     2094.97     77.66 o 
  -9   2   0      313.14      291.42     31.03 o 
  -8   2   0       22.16       27.40     13.97 o 
  -7   2   0     5533.78     5452.66    116.18 o 
  -6   2   0      802.05      877.65     38.60 o 
  -5   2   0    10166.08     9620.53    160.42 o 
  -4   2   0     5632.17     5809.70    104.76 o 
  -3   2   0       20.50       35.00      5.25 o 
  -2   2   0     4829.92     4922.18     57.55 o 
   0   2   0    16506.09    16713.76    163.45 o 
   1   2   0       85.85       54.28      5.68 o 
   2   2   0     4747.59     5513.20     57.21 o 
   3   2   0        1.99       12.26      3.85 o 
   4   2   0     6863.83     6923.82     74.63 o 
   5   2   0    10203.34    10132.21    106.31 o 
   6   2   0     9852.59     9736.27    106.70 o 
   7   2   0      117.50      120.06     10.22 o 
   8   2   0       85.76       76.37     11.66 o 
   9   2   0     3774.81     3726.23     61.77 o 
  10   2   0      235.10      239.29     19.81 o 
  11   2   0     1129.74     1148.54     55.89 o 
  12   2   0      144.58      126.37     25.40 o 
 -12   3   0       20.33       15.29     18.22 o 
 -11   3   0     1533.00     1431.16     68.78 o 
 -10   3   0       44.47       37.13     18.14 o 
  -9   3   0     1769.53     1652.79     67.39 o 
  -8   3   0       40.55       31.73     15.67 o 
  -7   3   0       91.17      109.54     19.22 o 
  -6   3   0     7598.88     7560.53    142.89 o 
  -5   3   0       93.41       60.21     12.58 o 
  -4   3   0     1960.98     1947.18     35.97 o 
  -3   3   0        8.99        5.63      4.03 o 
  -2   3   0     4755.05     4659.38     79.44 o 
  -1   3   0     8578.19     9150.70     65.68 o 
   0   3   0       25.85       18.99      3.34 o 
   1   3   0      918.96     1017.92     14.86 o 
   2   3   0     6357.09     6287.69     75.58 o 
   3   3   0    14427.24    14420.81    165.74 o 
   4   3   0     2711.87     2668.16     36.30 o 
   5   3   0     5916.92     6065.48     70.08 o 
   6   3   0      118.21      123.21     13.82 o 
   7   3   0     4496.08     4532.83     62.46 o 
   8   3   0     2633.06     2769.88     47.82 o 
   9   3   0       99.25       95.92     15.21 o 
  10   3   0     2758.25     2940.82     91.02 o 
  11   3   0       40.29       34.58     17.52 o 
  12   3   0      129.15      162.73     27.40 o 
 -12   4   0      834.98      891.69     82.79 o 
 -11   4   0        4.75      -11.58     14.90 o 
 -10   4   0     1247.67     1254.99     63.76 o 
  -9   4   0      333.57      304.93     33.35 o 
  -8   4   0       77.78      115.49     22.23 o 
  -7   4   0     2750.20     2981.27     84.92 o 
  -6   4   0     1711.35     1577.14     56.59 o 
  -5   4   0     5384.50     5290.28     75.11 o 
  -4   4   0       54.10       57.73      8.22 o 
  -3   4   0      733.23      706.26     24.70 o 
  -2   4   0     3719.87     3817.06     41.57 o 
  -1   4   0     3705.59     3466.06     31.55 o 
   0   4   0      221.56      238.85      8.20 o 
   1   4   0     3653.19     4147.29     41.19 o 
   2   4   0    26007.44    24571.13    190.59 o 
   3   4   0     2373.99     2446.72     29.36 o 
   4   4   0     3648.61     3315.70     37.66 o 
   5   4   0     2234.43     2057.76     29.13 o 
   6   4   0    11926.54    11681.61    105.11 o 
   7   4   0      869.44      930.56     21.66 o 
   8   4   0        8.28       10.32      7.64 o 
   9   4   0     1312.49     1219.25     55.89 o 
  10   4   0      547.56      619.35     42.77 o 
  11   4   0     1219.76     1032.43     57.51 o 
  12   4   0      104.32       96.42     23.93 o 
 -12   5   0        0.43       14.49     13.06 o 
 -11   5   0     1053.47     1247.55     73.49 o 
 -10   5   0      277.99      244.73     21.93 o 
  -9   5   0       55.27       75.04     20.07 o 
  -8   5   0     3073.87     3263.12     97.96 o 
  -7   5   0      636.84      534.90     39.99 o 
  -6   5   0     2909.92     2968.18     57.29 o 
  -5   5   0       51.10       42.12     12.00 o 
  -4   5   0     1050.89     1090.88     23.17 o 
  -3   5   0      349.19      380.86     13.27 o 
  -2   5   0     3620.54     3460.72     34.46 o 
  -1   5   0     2962.62     3134.23     49.52 o 
   0   5   0    17879.96    17493.93    141.32 o 
   1   5   0      145.24      200.15      8.49 o 
   2   5   0     4259.14     4402.03     45.88 o 
   3   5   0    15656.71    15797.20    156.09 o 
   4   5   0       11.35       21.64      5.66 o 
   5   5   0      887.54      888.25     23.76 o 
   6   5   0      597.89      674.85     17.56 o 
   7   5   0      688.77      718.65     24.84 o 
   8   5   0       68.12       28.64     16.06 o 
   9   5   0      421.54      533.66     40.45 o 
  10   5   0       62.63       74.80     20.38 o 
  11   5   0       83.34       75.50     22.16 o 
  12   5   0        5.80       -4.71     12.12 o 
 -11   6   0        1.74        7.25     25.01 o 
 -10   6   0      693.22      672.38     33.13 o 
  -9   6   0       26.08       17.03     10.52 o 
  -8   6   0       12.72       10.17      9.84 o 
  -7   6   0     2194.64     2092.91     49.78 o 
  -6   6   0     1018.42     1132.76     28.07 o 
  -5   6   0      256.21      290.15     14.54 o 
  -4   6   0       43.97       52.58      7.21 o 
  -3   6   0     2528.03     2522.17     37.20 o 
  -2   6   0       38.64       45.71      5.07 o 
  -1   6   0    11869.50    12131.44    106.32 o 
   0   6   0      138.46      151.78      8.69 o 
   1   6   0     2622.58     2543.56     33.07 o 
   2   6   0     6116.47     5994.99     60.24 o 
   3   6   0      363.53      373.47     12.66 o 
   4   6   0     4500.06     4604.34     51.03 o 
   5   6   0      360.01      443.94     19.82 o 
   6   6   0      194.12      176.52     14.66 o 
   7   6   0      462.44      425.82     35.43 o 
   8   6   0       85.84       66.08     18.45 o 
   9   6   0       29.23       32.19     15.98 o 
  10   6   0      357.22      331.18     34.89 o 
  11   6   0        0.76       -2.39     12.58 o 
 -11   7   0      216.90      278.52     26.22 o 
 -10   7   0        7.08        5.98     10.18 o 
  -9   7   0      124.74      144.98     18.28 o 
  -8   7   0       46.44        9.70     10.64 o 
  -7   7   0      324.58      339.69     18.07 o 
  -6   7   0        0.11        1.38      6.89 o 
  -5   7   0     1611.70     1580.55     32.91 o 
  -4   7   0     1593.94     1464.46     30.20 o 
  -3   7   0      329.66      338.94     14.69 o 
  -2   7   0     2406.85     2425.81     76.80 o 
  -1   7   0       78.08       77.15      7.32 o 
   0   7   0     1926.00     1906.95     29.79 o 
   1   7   0     1525.44     1560.86     26.36 o 
   2   7   0     1558.13     1602.28     26.91 o 
   3   7   0     1767.98     1735.22     28.57 o 
   4   7   0       44.61       48.91      9.44 o 
   5   7   0     2389.82     2303.24     51.76 o 
   6   7   0      646.82      776.21     27.78 o 
   7   7   0       41.76       21.77     15.44 o 
   8   7   0        2.17       21.92     14.74 o 
   9   7   0      606.47      667.45     46.32 o 
  10   7   0       24.18       23.78     18.22 o 
  11   7   0      604.24      612.02     49.48 o 
 -10   8   0        4.26       11.47     12.17 o 
  -9   8   0       20.75        1.85     14.59 o 
  -8   8   0     1224.34     1176.23     41.32 o 
  -7   8   0      153.34      155.24     14.19 o 
  -6   8   0     1399.66     1402.07     33.74 o 
  -5   8   0      360.59      394.65     18.25 o 
  -4   8   0      681.78      702.93     22.16 o 
  -3   8   0     2252.65     2121.97     46.28 o 
  -2   8   0        3.98        6.20      5.66 o 
  -1   8   0      371.86      327.67     17.75 o 
   0   8   0       23.09       14.50      5.75 o 
   1   8   0       29.65       13.69      5.76 o 
   2   8   0      607.35      572.81     17.57 o 
   3   8   0       52.06       66.72     10.56 o 
   4   8   0      396.23      349.21     19.62 o 
   5   8   0      415.40      415.53     24.01 o 
   6   8   0        4.57        1.47     11.97 o 
   7   8   0      299.10      229.28     29.64 o 
   8   8   0     2533.37     2343.86     86.77 o 
   9   8   0        2.92        7.41     15.13 o 
  10   8   0     1138.48     1098.28     63.38 o 
  -9   9   0      668.19      677.18     34.23 o 
  -8   9   0        1.60       -8.41     10.18 o 
  -7   9   0     1490.79     1606.49     39.21 o 
  -6   9   0        0.07       -4.60      6.61 o 
  -5   9   0      965.53      997.08     35.64 o 
  -4   9   0      905.37     1024.89     34.80 o 
  -3   9   0      509.38      551.68     25.10 o 
  -2   9   0      660.99      647.32     25.64 o 
  -1   9   0        3.62        7.36      6.28 o 
   0   9   0       55.35       61.99      8.40 o 
   1   9   0      147.79      162.83     11.53 o 
   2   9   0     1365.28     1399.97     36.75 o 
   3   9   0     1034.09     1170.27     34.18 o 
   4   9   0      991.81      970.73     32.07 o 
   5   9   0       17.14       -6.87     11.97 o 
   6   9   0      612.60      570.33     41.92 o 
   7   9   0      552.75      620.59     44.85 o 
   8   9   0      448.24      458.47     42.84 o 
   9   9   0      765.89      809.49     54.89 o 
  10   9   0        0.44       11.58     17.68 o 
  -8  10   0      806.32      939.57     57.59 o 
  -7  10   0        0.47      -10.11     10.11 o 
  -6  10   0      488.43      475.12     33.31 o 
  -5  10   0      171.97      185.67     18.67 o 
  -4  10   0      308.87      274.58     20.36 o 
  -3  10   0      208.13      263.62     18.92 o 
  -2  10   0        2.00        4.78      7.75 o 
  -1  10   0      166.31      210.76     17.11 o 
   0  10   0       56.42       69.16      9.11 o 
   1  10   0      165.61      159.52     14.85 o 
   2  10   0      666.41      731.88     37.94 o 
   3  10   0      219.48      249.68     18.44 o 
   4  10   0      161.25      175.29     16.09 o 
   5  10   0      645.08      659.49     43.77 o 
   6  10   0      179.46      232.44     30.42 o 
   7  10   0       32.64       46.32     20.69 o 
   8  10   0      882.28      941.50     58.82 o 
   9  10   0       19.25       -7.72     16.67 o 
  -7  11   0      272.47      313.74     25.32 o 
  -6  11   0        0.04       11.80      9.64 o 
  -5  11   0        2.42       -3.66      7.71 o 
  -4  11   0      584.06      536.08     36.01 o 
  -3  11   0      973.92      953.44     34.88 o 
  -2  11   0       79.63       59.94     11.96 o 
  -1  11   0      404.41      445.04     34.12 o 
   0  11   0       99.40      136.95     20.61 o 
   1  11   0      155.04      168.93     16.10 o 
   2  11   0     1597.61     1485.06     41.48 o 
   3  11   0       48.12       52.76     11.98 o 
   4  11   0      805.90      847.01     49.25 o 
   5  11   0       27.92       34.28     17.21 o 
   6  11   0       74.01       67.01     21.85 o 
   7  11   0      478.24      463.18     42.61 o 
   8  11   0       11.95       11.04     18.53 o 
  -6  12   0        0.11       -2.84     13.97 o 
  -5  12   0        6.54       -3.24      8.48 o 
  -4  12   0      159.67      132.53     16.92 o 
  -3  12   0       31.06        7.10      9.39 o 
  -2  12   0      893.26      837.28     48.79 o 
  -1  12   0       55.72       62.07     17.83 o 
   0  12   0      258.68      176.16     23.93 o 
   1  12   0      654.43      561.30     38.44 o 
   2  12   0       54.90       57.49     12.57 o 
   3  12   0     1133.29     1165.14     58.05 o 
   4  12   0        9.32       38.98     19.07 o 
   5  12   0      168.91      152.54     27.64 o 
   6  12   0       99.56      103.60     26.02 o 
  -4  13   0       35.03       40.45     17.21 o 
  -3  13   0      643.71      670.84     47.63 o 
  -2  13   0       98.73      107.46     23.16 o 
  -1  13   0      903.03      886.76     51.57 o 
   0  13   0      243.18      233.83     29.49 o 
   1  13   0       57.61       80.83     19.76 o 
   2  13   0      732.56      713.46     44.62 o 
   3  13   0        0.90      -14.44     15.98 o 
   4  13   0      479.18      455.00     40.91 o 
  -4 -13   1        0.63       -2.08     16.13 o 
  -3 -13   1      427.19      472.83     43.31 o 
  -1 -13   1      481.51      494.37     37.59 o 
   0 -13   1       90.53       52.49     17.45 o 
   1 -13   1      358.70      368.77     35.05 o 
   2 -13   1      516.06      508.50     40.99 o 
   3 -13   1      135.60      133.71     25.24 o 
   4 -13   1      482.47      461.64     41.22 o 
  -6 -12   1        1.81       10.04     17.37 o 
  -5 -12   1       42.15       23.55     18.91 o 
  -4 -12   1      747.25      805.09     52.26 o 
  -3 -12   1        5.16       11.89     16.44 o 
  -2 -12   1     1340.95     1407.84     64.46 o 
  -1 -12   1        0.11       -1.85      9.88 o 
   0 -12   1      271.49      289.49     28.41 o 
   1 -12   1      415.61      457.16     36.36 o 
   2 -12   1       74.39       76.43     19.22 o 
   3 -12   1      521.21      549.03     28.90 o 
   4 -12   1        7.28       -7.77      7.77 o 
   5 -12   1       80.13       64.15     14.05 o 
   6 -12   1       54.53       44.98     24.74 o 
  -7 -11   1       17.18       -0.39     17.14 o 
  -6 -11   1      323.56      251.28     33.97 o 
  -5 -11   1       89.92       85.69     22.31 o 
  -4 -11   1       70.80       75.19     21.38 o 
  -3 -11   1     1696.04     1725.51     69.79 o 
  -2 -11   1        0.19        7.10      8.64 o 
  -1 -11   1      564.83      530.24     25.49 o 
   0 -11   1      104.00      112.71     19.22 o 
   1 -11   1       11.23        5.48     10.50 o 
   2 -11   1      948.30      960.26     34.12 o 
   3 -11   1        4.96        1.81      8.51 o 
   4 -11   1       95.21       95.77     15.20 o 
   5 -11   1       32.82       31.38     11.75 o 
   6 -11   1       80.38       80.18     27.44 o 
   7 -11   1        4.06        4.03      8.92 o 
  -8 -10   1      114.62       71.64     24.70 o 
  -7 -10   1      394.89      395.02     39.37 o 
  -6 -10   1      221.75      230.74     31.65 o 
  -5 -10   1      196.02      213.76     29.26 o 
  -4 -10   1      195.87      251.20     29.80 o 
  -3 -10   1      918.70      922.69     34.31 o 
  -2 -10   1     2055.67     2124.87     48.34 o 
  -1 -10   1       51.28       40.56     10.39 o 
   0 -10   1       56.85       75.08      9.57 o 
   1 -10   1      689.31      752.24     28.39 o 
   2 -10   1      170.00      184.44     16.32 o 
   3 -10   1      716.10      698.86     28.98 o 
   4 -10   1      485.38      455.63     24.90 o 
   5 -10   1      170.66      198.65     19.26 o 
   6 -10   1        4.59        3.64     19.22 o 
   7 -10   1      886.22      884.79     38.02 o 
   8 -10   1       11.10       40.76     20.23 o 
  -9  -9   1        8.54        4.32     16.44 o 
  -8  -9   1     1735.30     1813.90     79.51 o 
  -7  -9   1       56.27       39.68     19.38 o 
  -6  -9   1      496.48      545.32     42.30 o 
  -5  -9   1     1176.06     1350.49     60.52 o 
  -4  -9   1       47.66       38.87     11.62 o 
  -3  -9   1      818.09      836.30     56.74 o 
  -2  -9   1      483.87      466.95     22.68 o 
  -1  -9   1      524.41      512.46     18.12 o 
   0  -9   1       30.02       21.46      7.08 o 
   1  -9   1      442.74      444.47     17.52 o 
   2  -9   1       47.34       50.07     11.10 o 
   3  -9   1     2149.08     2158.95     49.58 o 
   4  -9   1       45.83       46.93     11.87 o 
   5  -9   1       60.85       61.54     12.64 o 
   6  -9   1     2007.75     2129.55     54.80 o 
   7  -9   1      106.77       98.75     16.25 o 
   8  -9   1     1204.03     1218.48     62.99 o 
   9  -9   1      139.46      139.80     28.25 o 
 -10  -8   1        2.61        9.26     16.83 o 
  -9  -8   1     1729.02     1544.17     73.11 o 
  -8  -8   1      245.19      240.39     31.50 o 
  -7  -8   1     1832.15     1771.44     72.64 o 
  -6  -8   1      141.78      102.67     21.62 o 
  -5  -8   1      356.81      379.27     33.35 o 
  -4  -8   1     2071.91     1976.01     43.43 o 
  -3  -8   1     2670.48     2695.83     50.91 o 
  -2  -8   1     1479.47     1504.37     28.44 o 
  -1  -8   1      194.26      174.67     11.31 o 
   0  -8   1     1121.02     1090.64     24.21 o 
   1  -8   1      276.68      309.51     13.97 o 
   2  -8   1     1422.98     1482.65     29.66 o 
   3  -8   1        3.43       -0.43      7.60 o 
   4  -8   1     1036.47      975.61     32.45 o 
   5  -8   1      641.07      640.65     27.76 o 
   6  -8   1       11.93        9.59      8.96 o 
   7  -8   1     1406.16     1396.81     35.45 o 
   8  -8   1        0.57       -5.12      9.74 o 
   9  -8   1      431.83      421.21     26.97 o 
  10  -8   1      102.75       84.18     15.96 o 
 -11  -7   1       70.36       63.07     23.16 o 
 -10  -7   1      799.96      750.28     51.64 o 
  -9  -7   1       19.09       25.40     17.14 o 
  -8  -7   1     2393.31     2462.90     87.39 o 
  -7  -7   1       34.94       15.98     13.51 o 
  -6  -7   1       54.95       77.04     19.99 o 
  -5  -7   1      337.92      359.54     19.48 o 
  -4  -7   1     4323.34     4284.77    124.21 o 
  -3  -7   1     7653.57     7531.88     88.78 o 
  -2  -7   1     9805.09     9651.25     91.40 o 
  -1  -7   1      510.80      561.98     16.33 o 
   0  -7   1       51.86       75.77      7.47 o 
   1  -7   1     3083.10     3068.30     41.38 o 
   2  -7   1       54.73       46.26      7.05 o 
   3  -7   1     1836.72     1837.75     41.02 o 
   4  -7   1      689.51      660.23     25.56 o 
   5  -7   1      281.14      241.44     14.79 o 
   6  -7   1     1283.96     1165.37     30.09 o 
   7  -7   1      420.92      481.97     25.88 o 
   8  -7   1     1888.23     1775.18     65.81 o 
   9  -7   1      267.84      313.54     23.31 o 
  10  -7   1        0.22       11.47     10.32 o 
  11  -7   1       81.23       74.59     19.03 o 
 -11  -6   1      456.00      504.10     43.38 o 
 -10  -6   1      114.78       51.64     19.92 o 
  -9  -6   1      705.35      779.84     49.71 o 
  -8  -6   1       48.39       29.80     15.13 o 
  -7  -6   1      494.34      415.17     35.05 o 
  -6  -6   1      209.57      159.80     22.16 o 
  -5  -6   1     1594.61     1454.95     26.39 o 
  -4  -6   1      601.05      620.50     16.68 o 
  -3  -6   1    10425.36    10217.74     93.57 o 
  -2  -6   1      245.97      268.95     11.22 o 
  -1  -6   1     2652.85     2359.75     32.34 o 
   0  -6   1     4771.85     4436.29     49.41 o 
   1  -6   1        1.96       13.16      4.66 o 
   2  -6   1     4290.58     3819.28     88.28 o 
   3  -6   1      172.36      179.72     13.43 o 
   4  -6   1      316.18      307.73     14.04 o 
   5  -6   1     1168.86     1154.23     27.11 o 
   6  -6   1       56.20       51.91      9.18 o 
   7  -6   1        2.28        5.91     10.65 o 
   8  -6   1      287.96      303.37     21.81 o 
   9  -6   1      405.90      324.75     23.29 o 
  10  -6   1       80.79       78.10     15.67 o 
  11  -6   1      487.56      507.45     32.46 o 
 -12  -5   1       13.72       43.31     19.69 o 
 -11  -5   1       20.01       17.45     15.36 o 
 -10  -5   1      389.79      315.81     33.27 o 
  -9  -5   1      647.99      757.69     47.17 o 
  -8  -5   1      452.26      376.64     33.50 o 
  -7  -5   1      193.88      153.47     22.23 o 
  -6  -5   1     1220.63     1080.64     22.70 o 
  -5  -5   1       49.73       52.72      7.79 o 
  -4  -5   1    12738.54    12438.65    108.81 o 
  -3  -5   1      195.33      234.60     10.16 o 
  -2  -5   1     8037.71     7910.16     72.99 o 
  -1  -5   1     8809.77     9105.14     81.36 o 
   0  -5   1       36.15       38.59      6.14 o 
   1  -5   1    26455.70    27693.70    236.58 o 
   2  -5   1    14692.41    15421.73    130.10 o 
   3  -5   1     7427.62     7667.34     75.45 o 
   4  -5   1      260.40      247.49     11.91 o 
   5  -5   1     2169.82     2033.98     34.72 o 
   6  -5   1     1099.73     1179.12     33.74 o 
   7  -5   1     1268.65     1159.62     35.64 o 
   8  -5   1        5.24        5.71      9.71 o 
   9  -5   1      340.59      337.89     22.59 o 
  10  -5   1      816.44      855.28     35.85 o 
  11  -5   1       53.89       43.35     20.61 o 
  12  -5   1      779.61      843.59     40.76 o 
 -12  -4   1       14.82       -0.08     12.58 o 
 -11  -4   1        7.12        7.33     13.90 o 
 -10  -4   1      244.12      232.75     29.80 o 
  -9  -4   1        6.27        6.56     14.05 o 
  -8  -4   1     2546.94     2408.73     50.11 o 
  -7  -4   1     1042.70     1014.09     22.57 o 
  -6  -4   1     1073.61     1113.76     25.56 o 
  -5  -4   1     7489.56     7153.95     69.56 o 
  -4  -4   1      587.42      648.51     14.99 o 
  -3  -4   1     5331.64     5222.41     51.80 o 
  -2  -4   1    15973.81    16096.28    130.04 o 
  -1  -4   1      820.25      772.49     14.60 o 
   0  -4   1     9718.06     9769.69     83.61 o 
   1  -4   1       85.53       69.22      8.05 o 
   2  -4   1     7792.19     7401.78     85.06 o 
   3  -4   1     2097.30     2152.94     32.64 o 
   4  -4   1       76.70       75.61      7.04 o 
   5  -4   1      246.45      275.11     12.55 o 
   6  -4   1     5055.98     4645.07     71.29 o 
   7  -4   1     1475.78     1495.09     38.90 o 
   8  -4   1      405.71      428.12     34.04 o 
   9  -4   1      657.82      720.29     30.62 o 
  10  -4   1        7.82       17.03     10.09 o 
  11  -4   1     1473.96     1544.88     49.09 o 
  12  -4   1        8.99        6.46     12.30 o 
 -12  -3   1      119.28      143.90     26.94 o 
 -11  -3   1     2563.28     2458.80     86.23 o 
 -10  -3   1     1425.44     1441.96     62.14 o 
  -9  -3   1     6573.53     6571.27     97.37 o 
  -8  -3   1      430.82      477.61     23.15 o 
  -7  -3   1     2363.39     2573.71     37.09 o 
  -6  -3   1     5784.05     5939.57     61.64 o 
  -5  -3   1       82.48       79.94      7.18 o 
  -4  -3   1     8910.00     8585.93     76.62 o 
  -3  -3   1      367.67      357.79      9.80 o 
  -2  -3   1     3555.18     3703.09     37.14 o 
  -1  -3   1    46757.50    42807.23    982.56 o 
   0  -3   1    19229.12    19198.90    149.15 o 
   1  -3   1    13840.66    13803.16    111.15 o 
   2  -3   1       25.40       29.13      4.58 o 
   3  -3   1     9906.44    10086.37     88.05 o 
   4  -3   1     2188.22     2155.18     62.76 o 
   5  -3   1     4740.41     4810.61     99.97 o 
   6  -3   1     2237.07     2306.19     67.16 o 
   7  -3   1     2376.19     2726.60     78.28 o 
   8  -3   1        0.76       15.13     13.82 o 
   9  -3   1      141.54      145.75     25.32 o 
  11  -3   1       18.43       27.08     12.00 o 
  12  -3   1      612.21      637.39     33.76 o 
 -12  -2   1      203.01      214.84     29.10 o 
 -11  -2   1        0.29       11.81     15.44 o 
 -10  -2   1     1700.05     1882.28     48.25 o 
  -9  -2   1      173.65      155.88     15.20 o 
  -8  -2   1     2216.55     2179.16     35.47 o 
  -7  -2   1      421.32      408.63     14.48 o 
  -6  -2   1      590.72      557.84     15.07 o 
  -5  -2   1     7667.99     7278.58     68.51 o 
  -4  -2   1     2872.45     3166.17     34.83 o 
  -3  -2   1     4003.64     4070.91     39.64 o 
  -2  -2   1     2717.03     2928.98     29.57 o 
  -1  -2   1    33771.26    30878.60    750.55 o 
   0  -2   1      338.12      399.42      8.11 o 
   1  -2   1    52488.25    44580.84    541.97 o 
   2  -2   1      904.41      849.70     14.77 o 
   3  -2   1      111.59       93.28      7.28 o 
   4  -2   1     9456.56     9403.92    151.54 o 
   5  -2   1     2061.00     2282.33     59.67 o 
   6  -2   1     9497.77     9877.37    169.45 o 
   7  -2   1      450.33      440.10     30.42 o 
   8  -2   1     1188.85     1042.62     47.78 o 
   9  -2   1      115.84       90.01     21.00 o 
  10  -2   1        0.44       -0.23     14.05 o 
  11  -2   1     1279.35     1311.96     64.77 o 
  12  -2   1      275.70      305.88     76.15 o 
 -11  -1   1     1477.73     1519.11     44.91 o 
 -10  -1   1     1090.47     1152.75     37.07 o 
  -9  -1   1     2375.14     2381.76     51.85 o 
  -8  -1   1        4.68        6.60      7.51 o 
  -7  -1   1       36.46       12.51      9.96 o 
  -6  -1   1     4620.83     4716.74     93.95 o 
  -5  -1   1     1456.58     1334.43     39.83 o 
  -4  -1   1    17367.23    17119.38    241.24 o 
  -3  -1   1     6372.40     6975.29     77.40 o 
  -2  -1   1     3592.28     4174.80     37.71 o 
  -1  -1   1      576.60      730.64     12.71 o 
   0  -1   1    28707.24    24688.25    693.23 o 
   2  -1   1    28688.55    26458.92    357.23 o 
   3  -1   1    13065.64    13347.99    191.29 o 
   4  -1   1        1.39       33.58      8.03 o 
   5  -1   1    24270.75    23588.03    332.80 o 
   6  -1   1       89.24       94.95     14.13 o 
   7  -1   1      328.86      299.14     25.63 o 
   8  -1   1       13.48       -6.95      8.88 o 
   9  -1   1       18.83       39.83     16.52 o 
  10  -1   1      418.18      538.14     39.99 o 
  11  -1   1      802.47      759.93     48.94 o 
  12  -1   1      403.37      534.13     44.54 o 
  13  -1   1      209.37      196.10     21.22 o 
 -12   0   1     1024.81     1013.98     57.20 o 
 -11   0   1      108.61      122.28     23.78 o 
 -10   0   1     1593.90     1574.25     42.68 o 
  -9   0   1      172.95      178.12     15.90 o 
  -8   0   1        6.11       -8.41     10.65 o 
  -7   0   1     3209.14     3467.07     83.06 o 
  -6   0   1     2650.07     2555.84     64.46 o 
  -5   0   1     2817.70     2840.77     64.38 o 
  -4   0   1     7059.52     7938.95    127.22 o 
  -3   0   1        3.06       14.20      6.10 o 
  -2   0   1      501.33      623.66     13.24 o 
  -1   0   1    23009.19    19232.16    191.21 o 
   2   0   1    14239.10    14343.60    196.08 o 
   3   0   1    23849.36    24263.19    325.31 o 
   4   0   1     3038.75     3109.81     61.45 o 
   5   0   1        9.72        1.54      6.64 o 
   6   0   1     9259.41     9505.43    157.40 o 
   7   0   1      319.82      284.32     23.78 o 
   8   0   1        0.08       -0.31     10.11 o 
   9   0   1        0.23        2.39     11.19 o 
  10   0   1      324.00      368.92     33.04 o 
  11   0   1       36.70        9.65     16.37 o 
  12   0   1      394.62      447.20     40.84 o 
 -12   1   1        0.14       17.45     17.60 o 
 -11   1   1     1474.64     1518.31     67.93 o 
 -10   1   1      404.27      443.42     36.05 o 
  -9   1   1      298.30      286.79     28.95 o 
  -8   1   1       25.68       34.20     13.97 o 
  -7   1   1        0.80       28.64     12.20 o 
  -6   1   1      331.92      337.04     24.39 o 
  -5   1   1     8884.12     8975.63    149.22 o 
  -4   1   1     3259.71     3372.74     69.17 o 
  -3   1   1     1821.24     1495.83     39.10 o 
  -2   1   1     9213.45     8692.52    225.96 o 
  -1   1   1      493.91      461.85      9.21 o 
   1   1   1      812.79      917.64     18.68 o 
   2   1   1     3865.44     3793.17     41.10 o 
   3   1   1      860.37      813.43     22.70 o 
   4   1   1      155.70      213.53     13.90 o 
   5   1   1    18394.63    18254.10    258.38 o 
   6   1   1     1037.66      992.83     35.12 o 
   7   1   1        0.41        5.87      8.65 o 
   8   1   1       60.30       89.01     15.52 o 
   9   1   1      237.20      253.67     26.56 o 
  10   1   1        1.61       21.54     15.21 o 
  11   1   1     2036.79     2317.92     78.66 o 
 -12   2   1      399.26      442.11     42.84 o 
 -11   2   1      467.56      430.76     40.99 o 
 -10   2   1      935.67      956.39     52.26 o 
  -9   2   1     1074.55     1112.26     53.19 o 
  -8   2   1      752.63      785.48     42.46 o 
  -7   2   1        4.21       30.42     13.20 o 
  -6   2   1     2883.11     2984.98     75.88 o 
  -5   2   1      232.42      192.53     19.30 o 
  -4   2   1     3375.81     3294.67     92.40 o 
  -3   2   1      961.17      991.35     21.17 o 
  -2   2   1       41.96       64.39      5.95 o 
  -1   2   1    14060.95    13264.79    127.67 o 
   0   2   1      381.63      389.74      8.71 o 
   1   2   1      213.19      244.87     11.27 o 
   2   2   1      508.66      462.56     16.52 o 
   3   2   1      505.00      565.37     12.55 o 
   4   2   1      219.87      251.72     17.18 o 
   5   2   1      858.71      782.56     18.91 o 
   6   2   1       22.55        6.67      5.08 o 
   7   2   1     4511.67     4352.91     89.01 o 
   8   2   1     1096.26     1103.73     29.19 o 
   9   2   1       33.81       25.25      8.72 o 
  10   2   1     1739.67     1721.65     41.67 o 
  12   2   1     1472.00     1391.25     65.85 o 
 -12   3   1      507.42      502.71     44.54 o 
 -11   3   1      317.60      313.96     35.74 o 
 -10   3   1     1651.60     1697.80     71.64 o 
  -9   3   1      435.32      477.23     37.98 o 
  -8   3   1      188.66      186.66     24.16 o 
  -7   3   1     5809.26     5610.07    122.36 o 
  -6   3   1      388.62      310.80     26.32 o 
  -5   3   1     2103.98     2028.48     39.37 o 
  -4   3   1      655.45      696.26     20.41 o 
  -3   3   1      262.80      220.18     11.28 o 
  -2   3   1     7106.76     6782.46    105.68 o 
  -1   3   1       43.03       38.86      5.29 o 
   0   3   1     2625.52     2680.47     27.53 o 
   1   3   1     1787.84     1895.96     39.68 o 
   2   3   1       72.44       75.27      8.72 o 
   3   3   1       48.89       43.09      4.15 o 
   4   3   1     6483.94     6427.37     78.16 o 
   5   3   1      493.87      476.37     14.64 o 
   6   3   1     8186.97     8531.44     95.44 o 
   7   3   1     1509.93     1692.07     34.13 o 
   8   3   1     1613.34     1703.68     36.12 o 
   9   3   1     1302.37     1292.12     46.47 o 
  12   3   1       32.13        9.96     15.29 o 
 -12   4   1        2.93       -4.79     17.99 o 
 -11   4   1     1164.81     1176.02     63.84 o 
 -10   4   1       13.71        5.10     15.05 o 
  -9   4   1      501.96      516.53     39.91 o 
  -8   4   1     1328.75     1308.88     59.06 o 
  -7   4   1        0.02       10.81     13.12 o 
  -6   4   1     6768.46     6747.76     92.45 o 
  -5   4   1      797.66      825.80     25.67 o 
  -4   4   1     2923.70     3008.44     49.11 o 
  -3   4   1       98.44      105.10      8.76 o 
  -2   4   1       18.37       18.01      4.76 o 
  -1   4   1     2779.29     2673.81     29.56 o 
   0   4   1     2293.35     2304.03     22.40 o 
   1   4   1      668.55      674.01     12.49 o 
   2   4   1     3712.67     3724.67     43.98 o 
   3   4   1     3130.37     2975.78     56.01 o 
   4   4   1     3778.36     4172.76     50.16 o 
   5   4   1    13755.14    14214.51    142.32 o 
   6   4   1       21.53       29.50      6.24 o 
   7   4   1     4405.63     4223.61     59.18 o 
   8   4   1     1686.33     1623.99     50.18 o 
   9   4   1       20.75       30.57     12.81 o 
  11   4   1      215.82      138.72     25.48 o 
  12   4   1      418.31      445.12     40.14 o 
 -12   5   1      551.72      626.84     53.96 o 
 -11   5   1       19.68       12.43     17.91 o 
 -10   5   1      535.11      628.92     47.63 o 
  -9   5   1      644.45      610.17     44.47 o 
  -8   5   1        7.85       19.69     16.98 o 
  -7   5   1     2771.51     2935.11     87.31 o 
  -6   5   1      376.50      370.89     20.96 o 
  -5   5   1     3093.07     3184.62     56.06 o 
  -4   5   1       64.89       74.75      9.53 o 
  -3   5   1      792.13      730.50     22.70 o 
  -2   5   1     6903.52     7284.31     76.71 o 
  -1   5   1     3825.79     3659.02     34.03 o 
   0   5   1      304.23      282.47      9.42 o 
   1   5   1    11229.57    10813.86     92.23 o 
   2   5   1     3541.19     3387.80     36.97 o 
   3   5   1     6230.16     6624.04     62.48 o 
   4   5   1      346.00      244.10     10.27 o 
   5   5   1     1604.64     1620.16     65.77 o 
   6   5   1     4343.69     4184.31     83.53 o 
   7   5   1      336.07      341.44     24.09 o 
   8   5   1      914.26     1013.44     40.53 o 
   9   5   1     1378.71     1473.77     63.92 o 
  10   5   1      170.90      172.92     26.71 o 
  11   5   1      273.88      316.51     35.43 o 
  12   5   1       56.66       52.42     21.00 o 
 -11   6   1      707.10      842.53     40.75 o 
 -10   6   1      103.22      104.83     24.78 o 
  -9   6   1        6.91      -12.12     12.12 o 
  -8   6   1     2497.27     2551.36     87.39 o 
  -7   6   1      684.43      743.23     30.73 o 
  -6   6   1      671.34      684.30     37.79 o 
  -5   6   1      313.48      320.99     19.25 o 
  -4   6   1      337.69      364.19     18.29 o 
  -3   6   1     2373.36     2475.77     36.44 o 
  -2   6   1      422.45      338.33      9.99 o 
  -1   6   1       51.78       65.14      5.17 o 
   0   6   1     2121.67     2036.22     28.30 o 
   1   6   1      776.33      716.66     15.71 o 
   2   6   1     2906.80     2845.11     36.90 o 
   3   6   1     6208.37     6563.84     82.95 o 
   4   6   1      488.45      517.31     13.56 o 
   5   6   1     2993.34     2905.36     51.29 o 
   6   6   1      211.64      141.94     18.99 o 
   7   6   1     1225.65     1359.38     36.00 o 
   8   6   1      300.09      309.64     31.03 o 
   9   6   1       38.44       56.66     18.53 o 
  10   6   1      112.23       84.07     21.77 o 
  11   6   1      571.33      545.32     44.23 o 
  12   6   1       39.33       19.99     16.52 o 
 -11   7   1       28.32       16.98     12.36 o 
 -10   7   1      132.91      150.40     22.93 o 
  -9   7   1        0.07       17.97     10.84 o 
  -8   7   1       62.83       56.78     13.55 o 
  -7   7   1       72.31       62.85     10.29 o 
  -6   7   1     1006.74      980.76     27.20 o 
  -5   7   1      322.78      330.46     21.72 o 
  -4   7   1     2959.24     2914.44     53.84 o 
  -3   7   1     2184.28     2157.21     35.16 o 
  -2   7   1       51.72       68.80      6.03 o 
  -1   7   1     1920.28     1884.29     29.22 o 
   0   7   1        0.20       -3.04      3.96 o 
   1   7   1     1534.52     1604.83     26.19 o 
   2   7   1     1196.49     1180.33     22.00 o 
   3   7   1       35.20       46.34      5.94 o 
   4   7   1     2262.44     2277.62     45.28 o 
   5   7   1       37.81       32.49      9.26 o 
   6   7   1       65.52       69.51     16.79 o 
   7   7   1      309.22      234.88     35.24 o 
   8   7   1      151.59      157.79     25.09 o 
   9   7   1        0.17        9.03     13.05 o 
  10   7   1      632.35      668.60     48.17 o 
  11   7   1       41.19       28.18     17.68 o 
 -10   8   1       14.67        6.58     15.56 o 
  -9   8   1      113.20       94.27     16.59 o 
  -8   8   1       14.19       16.01      8.55 o 
  -7   8   1      412.49      444.76     21.04 o 
  -6   8   1      320.96      336.63     17.83 o 
  -5   8   1      948.82     1008.63     27.15 o 
  -4   8   1     3000.29     2905.53     45.85 o 
  -3   8   1       12.33       29.45      7.27 o 
  -2   8   1     1033.42     1004.16     29.55 o 
  -1   8   1       66.82       90.73      8.35 o 
   0   8   1      838.71      852.49     20.56 o 
   1   8   1      152.09      143.45      9.80 o 
   2   8   1       39.01       46.37      6.86 o 
   3   8   1     1639.31     1519.77     36.88 o 
   4   8   1      161.64      179.95     21.50 o 
   5   8   1     1164.05     1114.67     33.86 o 
   6   8   1      400.46      431.37     30.49 o 
   7   8   1      990.02     1050.42     54.50 o 
   8   8   1       52.80       78.20     22.23 o 
   9   8   1     1482.68     1528.89     71.87 o 
  10   8   1        8.23       35.43     18.37 o 
  11   8   1      617.73      666.06     51.41 o 
  -9   9   1       45.25       29.35     13.31 o 
  -8   9   1      644.66      685.34     27.22 o 
  -7   9   1        1.01       -7.35      7.35 o 
  -6   9   1      387.22      357.87     18.55 o 
  -5   9   1      494.87      477.80     20.36 o 
  -4   9   1     1594.04     1544.02     33.65 o 
  -3   9   1     1080.64      953.32     31.70 o 
  -2   9   1      205.14      163.82     14.96 o 
  -1   9   1     1028.30      942.81     29.32 o 
   0   9   1       53.12       49.44      7.62 o 
   1   9   1      533.45      469.61     21.32 o 
   2   9   1      188.85      178.66     14.87 o 
   3   9   1      193.85      245.37     18.49 o 
   4   9   1      374.05      378.11     29.95 o 
   5   9   1     1270.51     1295.97     38.19 o 
   6   9   1       18.50       29.13     10.36 o 
   7   9   1      402.28      378.96     37.21 o 
   8   9   1     1562.21     1458.25     69.63 o 
   9   9   1      125.24       91.17     25.32 o 
  10   9   1      898.23      864.61     57.74 o 
  -8  10   1        0.20       -6.37      8.02 o 
  -7  10   1      672.73      692.33     26.89 o 
  -6  10   1        9.63       10.26      8.13 o 
  -5  10   1     1288.75     1283.75     36.45 o 
  -4  10   1      695.94      718.60     30.29 o 
  -3  10   1       27.08       32.33     17.41 o 
  -2  10   1     1832.06     1864.05     45.51 o 
  -1  10   1      185.11      155.94     14.76 o 
   0  10   1      180.67      193.03     15.99 o 
   1  10   1       36.81       44.93     10.74 o 
   2  10   1     1033.02     1020.85     32.90 o 
   3  10   1       83.95       95.22     13.29 o 
   4  10   1     1135.04     1193.73     45.24 o 
   5  10   1       12.30       10.66      8.97 o 
   6  10   1      125.47       98.27     22.85 o 
   7  10   1      636.16      576.74     45.24 o 
   8  10   1       19.14       19.99     18.06 o 
   9  10   1      607.62      668.99     51.64 o 
  -7  11   1        0.33        0.79      9.44 o 
  -6  11   1      290.69      322.34     23.59 o 
  -5  11   1      251.00      227.79     22.35 o 
  -4  11   1        2.14       -0.74      9.07 o 
  -3  11   1       26.50       40.46     11.60 o 
  -2  11   1      217.10      252.69     19.02 o 
  -1  11   1       10.94       10.42     11.89 o 
   0  11   1     1167.13     1164.75     52.34 o 
   1  11   1      388.54      425.67     22.90 o 
   2  11   1      379.14      429.70     26.98 o 
   3  11   1     1419.44     1462.22     48.09 o 
   4  11   1       10.89        0.64      8.40 o 
   5  11   1      326.99      276.52     32.81 o 
   6  11   1      120.08      121.89     25.71 o 
   7  11   1       67.63       41.15     20.92 o 
   8  11   1      482.44      563.46     48.94 o 
  -6  12   1        5.71       11.93     10.05 o 
  -5  12   1       11.27       13.06     10.09 o 
  -4  12   1       21.70       27.75     12.20 o 
  -3  12   1      723.45      656.49     30.76 o 
  -2  12   1        2.65       -0.15     11.27 o 
  -1  12   1     1061.68     1021.39     52.34 o 
   0  12   1       55.86       29.41     13.59 o 
   1  12   1      244.66      265.87     28.49 o 
   2  12   1     1104.91     1006.50     50.56 o 
   3  12   1       34.76       41.13     11.85 o 
   4  12   1      861.84      932.00     53.11 o 
   5  12   1       35.32       71.25     22.85 o 
   6  12   1       61.42       95.03     24.78 o 
   7  12   1      477.69      508.50     46.32 o 
  -4  13   1      214.15      254.21     33.58 o 
  -3  13   1        1.61       23.16     14.51 o 
  -2  13   1     1200.83     1126.77     59.29 o 
  -1  13   1       44.40       30.34     15.52 o 
   0  13   1      242.35      269.19     30.26 o 
   1  13   1      520.23      520.00     38.68 o 
   2  13   1      124.64      136.72     23.55 o 
   3  13   1     1070.35     1070.57     54.42 o 
   4  13   1       12.25        7.02     17.29 o 
   5  13   1      187.27      198.63     31.03 o 
  -1  14   1      449.21      432.30     37.83 o 
   0  14   1      288.78      269.26     30.65 o 
   1  14   1        6.05        4.71     12.04 o 
   2  14   1      725.70      831.64     50.72 o 
  -3 -13   2       38.38       13.43     18.84 o 
   0 -13   2      267.89      242.24     29.72 o 
   1 -13   2      403.56      436.24     36.82 o 
   2 -13   2      132.06      118.03     23.16 o 
   3 -13   2      426.91      473.53     40.76 o 
  -5 -12   2       80.66       91.32     25.24 o 
  -4 -12   2        0.49        9.34     16.83 o 
  -3 -12   2      907.47      881.44     54.66 o 
  -2 -12   2        5.74       -6.10     14.36 o 
   0 -12   2       20.71       35.74     13.82 o 
   1 -12   2      165.37      240.93     27.02 o 
   2 -12   2      972.11      985.27     53.57 o 
   3 -12   2       33.71       65.88     27.91 o 
   4 -12   2      286.47      273.12     23.01 o 
   5 -12   2       55.45       42.82     16.87 o 
  -7 -11   2      289.54      364.91     42.00 o 
  -6 -11   2       27.74       18.06     17.29 o 
  -5 -11   2       57.84       73.72     22.08 o 
  -4 -11   2     1175.31     1164.05     59.90 o 
  -3 -11   2       80.26       69.55     21.46 o 
  -2 -11   2      781.65      728.59     45.47 o 
  -1 -11   2       12.65       18.81      9.64 o 
   0 -11   2      319.53      341.90     21.56 o 
   1 -11   2      408.20      401.64     22.90 o 
   2 -11   2        0.31       -6.95      7.72 o 
   3 -11   2     1204.68     1122.08     38.89 o 
   4 -11   2        0.12        2.80     12.16 o 
   5 -11   2        6.20        2.22      8.40 o 
   6 -11   2       75.32       53.47     13.45 o 
   7 -11   2      166.86      177.40     30.26 o 
  -8 -10   2      695.98      650.39     52.88 o 
  -7 -10   2       76.28       76.12     24.47 o 
  -6 -10   2      200.53      197.62     30.34 o 
  -5 -10   2      929.34      815.51     50.72 o 
  -4 -10   2      485.63      495.14     39.29 o 
  -3 -10   2     6883.86     6552.87    147.99 o 
  -2 -10   2      581.35      495.40     29.99 o 
  -1 -10   2      920.46      975.47     32.53 o 
   0 -10   2      117.81      113.54     16.39 o 
   1 -10   2        3.31        4.26      6.08 o 
   2 -10   2      598.24      636.18     27.42 o 
   3 -10   2       25.28       31.44     10.22 o 
   4 -10   2      182.73      197.86     18.52 o 
   5 -10   2       93.90       84.83     14.81 o 
   6 -10   2      240.88      215.83     20.70 o 
   7 -10   2        1.83       -7.41     15.13 o 
   8 -10   2      769.95      799.99     53.03 o 
  -9  -9   2      633.92      703.96     52.96 o 
  -8  -9   2      108.53       97.42     26.48 o 
  -7  -9   2      930.58      908.69     56.12 o 
  -6  -9   2      293.24      239.54     30.80 o 
  -5  -9   2       18.45        4.86     14.51 o 
  -4  -9   2     1217.63     1300.23     58.82 o 
  -3  -9   2      915.38      905.21     47.78 o 
  -2  -9   2      310.61      273.31     18.31 o 
  -1  -9   2        3.48       -4.56      5.93 o 
   0  -9   2      154.53      164.60     15.16 o 
   1  -9   2      250.21      264.21     16.69 o 
   2  -9   2     1407.54     1413.15     31.38 o 
   3  -9   2      185.67      163.88     15.95 o 
   4  -9   2     1608.42     1648.26     44.81 o 
   5  -9   2      307.62      281.37     24.39 o 
   6  -9   2       63.03       76.03     14.22 o 
   7  -9   2      709.16      708.82     47.09 o 
   8  -9   2        1.17       16.44     17.29 o 
   9  -9   2      883.39      870.55     57.13 o 
 -10  -8   2     1054.32     1079.37     64.38 o 
  -9  -8   2       96.55       79.74     25.78 o 
  -8  -8   2     3081.73     2762.81     96.96 o 
  -7  -8   2      168.97      171.69     27.64 o 
  -6  -8   2     1213.10     1361.68     62.84 o 
  -5  -8   2     1979.55     1978.56     72.87 o 
  -4  -8   2      584.85      565.24     39.68 o 
  -3  -8   2     4869.76     4834.06     81.83 o 
  -2  -8   2      353.39      366.61     15.40 o 
  -1  -8   2      254.59      290.60     13.92 o 
   0  -8   2       92.13       68.34      8.47 o 
   1  -8   2     3781.72     3478.16     51.45 o 
   2  -8   2      923.57     1038.62     25.49 o 
   3  -8   2     3968.61     3908.80     67.33 o 
   4  -8   2      103.75       97.74     13.35 o 
   5  -8   2      435.33      441.37     23.82 o 
   6  -8   2      271.20      249.64     19.65 o 
   7  -8   2        3.26       -3.47     14.13 o 
   8  -8   2      873.68      894.64     52.96 o 
   9  -8   2       29.11       28.79     16.98 o 
  10  -8   2      105.51      117.96     26.71 o 
 -10  -7   2       21.11        0.77     15.44 o 
  -9  -7   2     1716.56     1768.43     77.35 o 
  -8  -7   2       42.68       69.17     21.62 o 
  -7  -7   2     3568.23     3525.13    103.98 o 
  -6  -7   2      966.97     1067.48     53.27 o 
  -5  -7   2       24.32       13.90     13.20 o 
  -4  -7   2     1686.18     1682.64     30.07 o 
  -3  -7   2      783.48      848.19     21.09 o 
  -2  -7   2        4.00       -0.15      4.96 o 
  -1  -7   2      322.66      305.07     13.34 o 
   0  -7   2     5097.56     5356.27     60.36 o 
   1  -7   2       81.94       89.25      8.76 o 
   2  -7   2     3238.40     3369.38     46.03 o 
   3  -7   2       64.47       43.98      9.79 o 
   4  -7   2     1083.43     1081.03     70.60 o 
   5  -7   2      583.99      531.54     25.34 o 
   6  -7   2       70.49       99.46     14.22 o 
   7  -7   2      235.21      314.42     31.88 o 
   8  -7   2       61.98       54.30     13.45 o 
   9  -7   2      187.68      197.74     20.17 o 
  10  -7   2       18.55       -4.18      9.21 o 
  11  -7   2       39.79       33.48     13.82 o 
 -11  -6   2        8.78       12.66     15.44 o 
 -10  -6   2     1018.87      987.43     57.36 o 
  -9  -6   2      124.61       90.17     22.31 o 
  -8  -6   2     1762.02     1990.91     76.04 o 
  -7  -6   2      167.72      132.62     22.93 o 
  -6  -6   2      110.93       84.53     19.84 o 
  -5  -6   2      677.29      584.76     22.94 o 
  -4  -6   2     2897.52     3003.60     45.91 o 
  -3  -6   2      269.78      298.19     12.43 o 
  -2  -6   2     1635.23     1753.96     27.88 o 
  -1  -6   2     4465.82     4649.68     51.77 o 
   0  -6   2     1263.88     1437.56     25.04 o 
   1  -6   2     1758.07     1628.61     34.13 o 
   2  -6   2     1094.12     1107.61     23.21 o 
   3  -6   2     9598.33     9472.93    114.44 o 
   4  -6   2      377.82      364.60     26.09 o 
   5  -6   2       12.29       13.65      8.37 o 
   6  -6   2     1463.81     1558.73     46.63 o 
   7  -6   2      516.54      460.57     34.82 o 
   8  -6   2      419.10      389.84     23.63 o 
   9  -6   2      179.39      220.29     20.02 o 
  10  -6   2       26.04       27.21     12.14 o 
  11  -6   2       18.72       12.62     12.25 o 
 -11  -5   2      515.79      537.45     43.46 o 
 -10  -5   2      392.54      340.83     35.74 o 
  -9  -5   2      216.83      212.68     27.71 o 
  -8  -5   2     1365.56     1394.87     61.37 o 
  -7  -5   2        2.14       -9.03     11.04 o 
  -6  -5   2       91.45      128.08     12.07 o 
  -5  -5   2     3228.90     3097.52     40.27 o 
  -4  -5   2       96.28       96.47      7.39 o 
  -3  -5   2     3455.56     3287.59     39.45 o 
  -2  -5   2      633.49      613.96     19.04 o 
  -1  -5   2     2161.98     1910.36     27.41 o 
   0  -5   2    12984.64    12683.89    109.04 o 
   1  -5   2     1890.00     2164.56     30.72 o 
   2  -5   2    10675.30    10331.59    120.02 o 
   3  -5   2     1792.39     1839.48     37.38 o 
   4  -5   2      870.24      812.50     25.39 o 
   5  -5   2     2662.56     2555.82     40.09 o 
   6  -5   2      309.67      325.54     21.96 o 
   7  -5   2     1155.51     1125.31     35.72 o 
   8  -5   2      912.68      843.57     51.64 o 
   9  -5   2       65.16       58.20     12.76 o 
  10  -5   2       76.05       44.06     16.48 o 
  11  -5   2      548.56      503.99     30.24 o 
  12  -5   2       14.56       18.58     13.45 o 
 -12  -4   2        2.27        7.33     14.28 o 
 -11  -4   2      167.21      138.11     26.09 o 
 -10  -4   2      566.18      533.28     40.30 o 
  -9  -4   2     1504.05     1673.25     67.01 o 
  -8  -4   2       59.14       74.59     12.05 o 
  -7  -4   2      942.28      906.41     28.99 o 
  -6  -4   2     2818.28     2606.80     76.58 o 
  -5  -4   2      176.11      197.51     12.84 o 
  -4  -4   2     8800.99     8457.19     78.04 o 
  -3  -4   2      300.34      321.53     10.82 o 
  -2  -4   2     1946.39     1962.06     33.58 o 
  -1  -4   2    21532.21    21520.75    169.59 o 
   0  -4   2     1283.62     1371.78     21.13 o 
   1  -4   2    18604.24    18749.70    151.04 o 
   2  -4   2     7260.66     7862.38     90.24 o 
   3  -4   2     4226.12     4558.54     62.57 o 
   4  -4   2     2788.68     2578.99     36.63 o 
   5  -4   2      219.58      260.67     15.51 o 
   6  -4   2     1136.38     1035.83     43.93 o 
   7  -4   2     2773.63     2638.45     61.18 o 
   8  -4   2      167.59      197.52     21.27 o 
   9  -4   2      977.37      887.54     33.62 o 
  10  -4   2      307.39      329.47     23.16 o 
  11  -4   2        3.26       15.71     13.07 o 
  12  -4   2      651.32      678.76     35.52 o 
 -12  -3   2      231.03      249.27     31.65 o 
 -11  -3   2      392.31      308.40     33.35 o 
 -10  -3   2      504.11      525.63     40.45 o 
  -9  -3   2      675.26      701.82     29.21 o 
  -8  -3   2     3587.80     3375.93     61.92 o 
  -7  -3   2      461.74      441.28     21.17 o 
  -6  -3   2      173.65      160.50     13.76 o 
  -5  -3   2     6692.94     6692.32     65.22 o 
  -4  -3   2      365.37      374.77     11.04 o 
  -3  -3   2    15046.19    14660.26    119.75 o 
  -2  -3   2     2772.58     3033.77     40.50 o 
  -1  -3   2     8134.92     7992.28     69.16 o 
   0  -3   2     3029.52     3056.93     32.85 o 
   1  -3   2     2448.58     2427.08     28.74 o 
   2  -3   2      667.24      615.49     18.03 o 
   3  -3   2    20166.22    19696.21    194.30 o 
   4  -3   2      172.75      212.43     12.75 o 
   5  -3   2       11.75       14.28     12.70 o 
   6  -3   2     3394.47     3013.55     65.81 o 
   7  -3   2      506.35      581.23     23.75 o 
   8  -3   2     1595.01     1481.77     39.33 o 
   9  -3   2       80.47      120.65     14.59 o 
  10  -3   2        8.72       20.10     10.85 o 
  11  -3   2     1285.26     1239.89     42.03 o 
  12  -3   2       69.45       50.59     14.17 o 
 -11  -2   2     2020.91     1969.91     74.80 o 
 -10  -2   2     1386.25     1502.10     61.95 o 
  -9  -2   2     2969.15     3000.35     59.88 o 
  -8  -2   2       39.17       50.80     13.05 o 
  -7  -2   2     2106.21     2267.21     36.57 o 
  -6  -2   2     6747.75     6543.08     65.82 o 
  -5  -2   2     1097.91     1188.88     31.50 o 
  -4  -2   2     6704.25     6196.65     58.02 o 
  -3  -2   2       34.11       11.69      2.82 o 
  -2  -2   2     1282.27     1257.01     16.55 o 
  -1  -2   2     2352.09     2377.50     25.11 o 
   0  -2   2      316.54      288.48      7.97 o 
   1  -2   2      959.37      900.24     30.01 o 
   2  -2   2    37335.64    34954.29    462.49 o 
   3  -2   2    16878.16    16536.44    192.03 o 
   4  -2   2     5749.49     5714.56     70.61 o 
   5  -2   2    13772.34    13098.25    214.03 o 
   6  -2   2      523.28      597.13     21.94 o 
   7  -2   2     3979.13     3852.13     62.22 o 
   8  -2   2       18.90       34.50     16.40 o 
   9  -2   2      705.86      776.18     29.76 o 
  10  -2   2      932.99      900.83     32.80 o 
  11  -2   2       91.41       98.76     19.80 o 
  12  -2   2      357.55      391.04     25.73 o 
 -11  -1   2        4.93       -6.41     13.12 o 
 -10  -1   2     1735.48     1722.29     45.96 o 
  -9  -1   2      548.06      533.99     25.56 o 
  -8  -1   2     2079.07     2154.68     46.52 o 
  -7  -1   2     1346.45     1250.09     46.05 o 
  -6  -1   2      391.96      401.52     17.90 o 
  -5  -1   2     4848.72     4692.31     64.16 o 
  -4  -1   2     6965.68     7106.40     83.62 o 
  -3  -1   2      256.13      372.21     14.78 o 
  -2  -1   2     3020.29     2794.01    116.57 o 
  -1  -1   2      346.39      297.72      9.87 o 
   0  -1   2     2211.84     1938.96     26.16 o 
   1  -1   2     5148.27     5627.98     85.53 o 
   2  -1   2       11.10       40.45      7.64 o 
   3  -1   2     9590.20    10091.39    103.77 o 
   4  -1   2     3409.91     3486.04     47.49 o 
   5  -1   2     9630.25    11216.10    120.64 o 
   6  -1   2     1693.92     1865.70     54.73 o 
   7  -1   2      325.64      442.80     29.95 o 
   8  -1   2     2031.73     1874.42     62.30 o 
   9  -1   2      217.43      161.19     22.77 o 
  10  -1   2       39.95       39.91     15.36 o 
  11  -1   2      373.57      357.60     23.00 o 
  12  -1   2      782.04      809.32     40.53 o 
  13  -1   2       41.55       61.59     14.91 o 
 -12   0   2      126.03       81.13     22.62 o 
 -11   0   2     1018.28     1064.16     54.96 o 
 -10   0   2       89.88       98.19     21.69 o 
  -9   0   2      546.35      619.34     63.69 o 
  -8   0   2       22.74       32.73      9.04 o 
  -7   0   2      229.56      256.93     16.19 o 
  -6   0   2     2805.72     2822.32     47.88 o 
  -5   0   2     2920.44     2641.95     43.14 o 
  -4   0   2     5768.42     5996.17     72.15 o 
  -3   0   2      145.02      117.94      8.41 o 
  -2   0   2     7436.79     7947.71     83.43 o 
  -1   0   2      607.74      735.06     13.70 o 
   0   0   2     7113.95     7443.57    105.76 o 
   2   0   2     7099.74     6955.22    102.05 o 
   3   0   2     2348.87     2320.16     31.72 o 
   5   0   2    29573.74    29177.87    398.41 o 
   6   0   2      169.02      245.95     20.46 o 
   7   0   2     4029.08     3896.21     86.92 o 
   8   0   2       43.18       42.46     13.66 o 
   9   0   2       33.26       46.55     15.29 o 
  10   0   2      156.48      184.27     25.09 o 
  12   0   2       13.65       17.30     14.01 o 
 -12   1   2      807.41      873.25     54.58 o 
 -11   1   2        1.12       -5.33     14.74 o 
 -10   1   2      601.65      676.56     43.00 o 
  -9   1   2       20.69        7.64     14.51 o 
  -8   1   2       65.52       73.07     10.78 o 
  -7   1   2      754.45      700.64     23.66 o 
  -6   1   2     6858.87     6891.88     86.77 o 
  -5   1   2     4529.54     4939.65     64.74 o 
  -4   1   2     1617.58     1525.13     27.37 o 
  -3   1   2      166.33      175.20      6.66 o 
  -2   1   2     7726.75     7333.65     61.98 o 
  -1   1   2    10849.97    10891.71    141.43 o 
   0   1   2      145.38      103.91     12.43 o 
   1   1   2    20232.31    19988.71    257.30 o 
   2   1   2       74.30       55.16      8.95 o 
   3   1   2     5615.14     5821.22     60.67 o 
   4   1   2    19024.04    18755.49    257.30 o 
   5   1   2     2614.98     2524.19     54.89 o 
   6   1   2     3303.90     3393.97     71.87 o 
   7   1   2     1161.40     1225.27     42.54 o 
   8   1   2       44.41       40.30     12.58 o 
   9   1   2       20.35       22.62     12.74 o 
  10   1   2      319.47      367.23     31.65 o 
  11   1   2        0.24       -0.46     13.90 o 
 -12   2   2        4.34       -4.86     15.13 o 
 -11   2   2      861.41      829.71     51.64 o 
 -10   2   2      190.07      239.85     29.88 o 
  -9   2   2      104.72      115.33     21.92 o 
  -8   2   2      167.27      149.14     22.23 o 
  -7   2   2       82.72       59.83      8.75 o 
  -6   2   2     2130.77     2283.37     40.02 o 
  -5   2   2     7530.48     7696.11     89.64 o 
  -4   2   2       15.83       44.54      4.48 o 
  -3   2   2      467.97      513.60     10.30 o 
  -2   2   2      905.96      980.81     19.33 o 
  -1   2   2      702.09      669.45     14.68 o 
   0   2   2    25848.46    23932.89    485.45 o 
   1   2   2      274.50      320.14     13.82 o 
   2   2   2     5095.62     5384.65     82.52 o 
   3   2   2     2845.91     2909.28     35.62 o 
   4   2   2       21.78       13.84      3.85 o 
   5   2   2      977.11     1000.13     21.65 o 
   6   2   2     3534.85     3563.25     57.51 o 
   7   2   2      115.83      158.41     17.45 o 
   8   2   2      593.70      613.87     32.04 o 
   9   2   2      215.73      212.43     17.29 o 
  10   2   2        1.64       -8.88      8.88 o 
  11   2   2      981.66      957.55     44.93 o 
 -12   3   2      125.44      118.96     28.02 o 
 -11   3   2      589.06      502.17     42.54 o 
 -10   3   2       42.30       44.23     19.14 o 
  -9   3   2      532.31      526.10     39.06 o 
  -8   3   2     1038.91     1040.54     50.41 o 
  -7   3   2       10.67        7.10     12.12 o 
  -6   3   2     6869.28     7216.68    152.73 o 
  -5   3   2      343.65      367.91     11.18 o 
  -4   3   2     6947.38     6633.07     62.21 o 
  -3   3   2      322.85      287.67     12.54 o 
  -2   3   2        1.69       12.63      6.02 o 
  -1   3   2     4884.62     4874.49     56.93 o 
   0   3   2       41.24       53.81      5.58 o 
   1   3   2     2137.72     2509.99     49.41 o 
   2   3   2     3577.55     3366.26     60.60 o 
   3   3   2      405.77      367.92     17.52 o 
   4   3   2     3504.04     3543.13     43.54 o 
   5   3   2     7553.40     7130.84     79.47 o 
   6   3   2      483.80      541.74     17.30 o 
   7   3   2     4806.64     4607.21     63.28 o 
   8   3   2     1469.32     1622.70     35.52 o 
   9   3   2      125.54      128.07     18.22 o 
  10   3   2     3346.06     3449.47     86.69 o 
 -12   4   2      386.58      416.09     42.61 o 
 -11   4   2       66.05       55.35     21.31 o 
 -10   4   2     1290.34     1394.95     67.08 o 
  -9   4   2      178.14      279.68     31.50 o 
  -8   4   2      132.82      147.60     23.93 o 
  -7   4   2     2054.55     2098.14     70.40 o 
  -6   4   2       15.52       26.75      8.33 o 
  -5   4   2     3389.10     3265.89     54.81 o 
  -4   4   2      598.50      547.05     19.46 o 
  -3   4   2     3267.99     3509.12     51.63 o 
  -2   4   2      471.48      536.64     16.59 o 
  -1   4   2     1368.62     1376.75     18.58 o 
   0   4   2       75.89       64.31      7.49 o 
   1   4   2      205.10      199.56      5.86 o 
   2   4   2      135.85      170.76     14.13 o 
   3   4   2      250.76      288.41     17.29 o 
   4   4   2     5658.82     5980.75    104.72 o 
   5   4   2     1123.71     1305.89     24.08 o 
   6   4   2     2823.04     3034.82     44.21 o 
   7   4   2     2454.09     2713.01     65.77 o 
   8   4   2     1941.57     1984.81     57.82 o 
   9   4   2     1236.72     1249.28     47.63 o 
  10   4   2       18.32       28.10     14.13 o 
 -11   5   2      632.40      652.16     51.57 o 
 -10   5   2      236.83      156.79     28.49 o 
  -9   5   2      753.51      863.76     52.49 o 
  -8   5   2      763.90      731.91     46.01 o 
  -7   5   2        0.95       -7.08      7.08 o 
  -6   5   2     5051.60     5357.31    186.55 o 
  -5   5   2       21.76       28.19      8.31 o 
  -4   5   2     1090.62     1052.19     28.63 o 
  -3   5   2     1850.74     1908.72     37.47 o 
  -2   5   2       18.62       23.74      4.21 o 
  -1   5   2     1343.32     1287.85     19.50 o 
   0   5   2     7805.67     7436.88     57.28 o 
   1   5   2       62.36       60.55      9.11 o 
   2   5   2     2119.52     2047.70     28.85 o 
   3   5   2     1558.52     1259.86     38.21 o 
   4   5   2      471.53      449.98     24.01 o 
   5   5   2     7848.61     7971.93     92.56 o 
   6   5   2      536.74      500.16     27.56 o 
   7   5   2     2349.13     2065.72     57.59 o 
   8   5   2     1647.38     1508.04     51.03 o 
   9   5   2       27.44       -4.55     10.04 o 
  12   5   2      166.79      153.62     28.49 o 
 -11   6   2       33.13       14.20     19.38 o 
 -10   6   2      813.64      871.55     56.51 o 
  -9   6   2      430.90      385.52     37.59 o 
  -8   6   2      380.74      309.71     32.81 o 
  -7   6   2      631.74      598.63     28.02 o 
  -6   6   2      167.82      159.67     15.23 o 
  -5   6   2     3491.45     3320.33     69.36 o 
  -4   6   2     2175.48     2336.01     46.89 o 
  -3   6   2      307.41      271.66     15.56 o 
  -2   6   2      668.20      683.30     15.02 o 
  -1   6   2     6349.29     6381.24     53.33 o 
   0   6   2     2367.94     2379.16     25.88 o 
   1   6   2      826.73      758.71     15.79 o 
   2   6   2       38.36       17.68      4.13 o 
   3   6   2      539.89      600.18     26.94 o 
   4   6   2     1422.50     1277.15     42.23 o 
   5   6   2       17.59       31.19     11.27 o 
   6   6   2     2091.90     1970.30     55.81 o 
   7   6   2      115.17      144.05     17.91 o 
   8   6   2        0.13       -6.64     10.19 o 
  10   6   2      163.07      127.45     24.78 o 
  11   6   2       52.58       30.18     17.21 o 
  12   6   2      132.55      180.02     30.65 o 
 -11   7   2      185.96      224.33     36.98 o 
 -10   7   2      217.15      172.00     31.57 o 
  -9   7   2       39.33       27.95     17.29 o 
  -8   7   2      322.15      348.06     23.67 o 
  -7   7   2      263.35      251.73     19.91 o 
  -6   7   2       18.26       10.29      9.31 o 
  -5   7   2      876.42      864.23     35.82 o 
  -4   7   2      749.58      671.16     26.39 o 
  -3   7   2      735.69      700.47     24.70 o 
  -2   7   2     1928.72     1703.48     23.41 o 
  -1   7   2       70.58       69.76      5.76 o 
   0   7   2     3156.43     2868.31     36.91 o 
   1   7   2      431.54      336.73     12.29 o 
   2   7   2     1153.95     1036.09     19.87 o 
   3   7   2     1204.11     1154.34     30.40 o 
   4   7   2       77.90       71.33     21.96 o 
   5   7   2     1199.41     1109.45     32.37 o 
   6   7   2       66.51       98.12     12.52 o 
   7   7   2       25.90       48.26     11.10 o 
   8   7   2      547.42      549.46     25.53 o 
   9   7   2      380.90      368.69     35.12 o 
  10   7   2      126.72      102.21     25.24 o 
  11   7   2      578.81      517.07     44.23 o 
 -10   8   2       10.37       13.01     12.31 o 
  -9   8   2       25.43       14.49     11.35 o 
  -8   8   2      108.98       90.22     14.19 o 
  -7   8   2        4.02       -3.62      6.98 o 
  -6   8   2      611.61      598.34     22.49 o 
  -5   8   2      509.36      499.00     20.00 o 
  -4   8   2     1349.19     1399.20     30.87 o 
  -3   8   2      777.42      835.70     22.38 o 
  -2   8   2       67.29       49.04      7.88 o 
  -1   8   2     6267.05     6520.53     68.34 o 
   0   8   2       43.26       56.64      7.21 o 
   1   8   2     4746.15     4817.14     54.48 o 
   2   8   2     2125.98     2205.00     58.86 o 
   3   8   2      106.43      103.61     12.39 o 
   4   8   2     1876.53     1943.80     43.78 o 
   5   8   2      166.14      148.87     15.94 o 
   6   8   2      443.59      407.47     22.93 o 
   7   8   2       69.89       51.11     11.46 o 
   8   8   2      435.55      401.27     36.82 o 
   9   8   2        3.21        0.00     13.97 o 
  10   8   2      633.35      630.70     48.09 o 
  11   8   2        5.68        2.16     15.98 o 
  -9   9   2      127.73      125.36     19.59 o 
  -8   9   2        1.82       -7.92      7.92 o 
  -7   9   2      666.53      726.32     26.78 o 
  -6   9   2       91.45       91.68     11.57 o 
  -5   9   2     1023.33     1000.21     27.98 o 
  -4   9   2     1336.27     1270.26     30.58 o 
  -3   9   2       89.76       86.00     11.01 o 
  -2   9   2     3308.67     3255.89     46.87 o 
  -1   9   2       89.11       67.03     10.63 o 
   0   9   2     1884.88     1837.29     31.56 o 
   1   9   2      881.60      797.95     26.66 o 
   2   9   2      585.35      677.47     25.92 o 
   3   9   2     1326.31     1295.03     36.00 o 
   4   9   2      682.39      644.95     47.86 o 
   5   9   2      256.06      294.77     20.23 o 
   6   9   2      452.99      470.97     34.12 o 
   7   9   2     1680.01     1774.90     47.14 o 
   8   9   2      103.67       63.53     21.62 o 
   9   9   2     1062.93     1015.45     59.75 o 
  10   9   2       45.50       20.84     18.60 o 
  -8  10   2      532.19      525.92     36.52 o 
  -7  10   2        1.42        0.30      8.11 o 
  -6  10   2     1129.30     1221.91     33.76 o 
  -5  10   2      575.07      600.58     23.17 o 
  -4  10   2      476.05      489.40     20.38 o 
  -3  10   2     2463.15     2451.01     54.11 o 
  -2  10   2       14.67       -7.62      7.62 o 
  -1  10   2      751.99      848.20     32.50 o 
   0  10   2      250.88      224.49     25.17 o 
   1  10   2     1494.60     1479.40     38.59 o 
   2  10   2     1921.11     1876.18     44.73 o 
   3  10   2      280.88      284.26     19.48 o 
   4  10   2        0.80       -4.28     14.17 o 
   5  10   2      947.47     1089.52     36.14 o 
   6  10   2        5.17        3.12      9.14 o 
   7  10   2      186.81      162.27     27.71 o 
   8  10   2      587.54      572.73     46.01 o 
   9  10   2        2.47        1.39     17.37 o 
  -7  11   2      491.28      528.38     24.71 o 
  -6  11   2       30.68       22.87      9.65 o 
  -5  11   2      667.41      611.92     24.59 o 
  -4  11   2      172.33      177.01     17.66 o 
  -3  11   2       29.53        8.64     19.65 o 
  -2  11   2      280.21      242.26     22.70 o 
  -1  11   2      638.87      644.29     40.45 o 
   0  11   2      170.20      166.90     22.70 o 
   1  11   2      108.91       90.63     18.60 o 
   2  11   2     3780.08     3694.78     68.48 o 
   3  11   2       13.36       19.77     10.03 o 
   4  11   2     1146.22     1191.04     38.56 o 
   5  11   2       32.11       24.08     10.76 o 
   6  11   2      213.50      200.64     29.41 o 
   7  11   2      707.14      662.66     49.71 o 
   8  11   2       31.16       14.44     18.60 o 
  -6  12   2      230.83      216.75     21.77 o 
  -5  12   2        1.34        0.59      9.44 o 
  -4  12   2       19.63       13.81     17.79 o 
  -3  12   2       86.30      106.07     23.00 o 
  -2  12   2      666.59      672.70     44.16 o 
  -1  12   2        3.29        8.95     12.58 o 
   0  12   2      286.51      273.43     28.72 o 
   1  12   2      571.59      546.09     38.44 o 
   2  12   2      182.82      179.33     25.24 o 
   3  12   2     1519.01     1461.67     43.84 o 
   4  12   2      107.34      121.41     16.20 o 
   5  12   2      576.02      546.09     42.38 o 
   6  12   2      281.56      273.20     35.20 o 
   7  12   2       80.45       77.27     24.24 o 
  -4  13   2        8.66      -10.27     10.27 o 
  -3  13   2      404.35      341.13     34.58 o 
  -2  13   2        0.14        7.49     13.36 o 
  -1  13   2      481.23      422.42     36.28 o 
   0  13   2       79.01       73.57     19.61 o 
   1  13   2      158.28      152.93     24.78 o 
   2  13   2     1433.72     1466.05     64.61 o 
   3  13   2       37.11       47.71     17.14 o 
   4  13   2     1371.37     1374.47     45.00 o 
   5  13   2       25.29       18.14     17.14 o 
  -2  14   2      528.79      528.49     43.62 o 
  -1  14   2       38.66       36.67     16.37 o 
   0  14   2       88.18      102.36     22.46 o 
   1  14   2      466.47      451.22     38.98 o 
   2  14   2        7.00       -6.18     10.88 o 
   1 -13   3      225.69      250.04     28.33 o 
   2 -13   3      392.05      365.84     35.28 o 
  -5 -12   3        0.56       12.35     17.76 o 
  -4 -12   3      312.93      264.79     35.36 o 
  -3 -12   3       30.03       17.37     17.60 o 
  -2 -12   3      840.44      855.11     53.19 o 
  -1 -12   3        4.41      -13.66     13.66 o 
   1 -12   3      707.44      727.35     44.47 o 
   2 -12   3       20.89       37.52     15.83 o 
   3 -12   3      744.76      858.32     36.16 o 
   4 -12   3        0.61        6.44     13.24 o 
   5 -12   3      359.01      401.64     27.79 o 
  -6 -11   3      205.26      216.54     33.58 o 
  -5 -11   3      153.03      199.25     31.88 o 
  -4 -11   3        0.18       13.05     15.36 o 
  -3 -11   3     1116.52     1123.68     59.21 o 
  -2 -11   3       55.19       67.93     21.92 o 
  -1 -11   3      755.49      741.86     46.94 o 
   0 -11   3       34.92       50.37     11.85 o 
   1 -11   3        1.08       -7.23      7.23 o 
   2 -11   3     1379.85     1238.23     39.93 o 
   3 -11   3       40.61       37.45     11.54 o 
   4 -11   3      459.23      438.79     26.99 o 
   5 -11   3       39.36       48.13     13.93 o 
   6 -11   3       50.99       28.52     12.07 o 
   7 -11   3       32.06       36.28     19.84 o 
  -8 -10   3       19.93       47.48     22.62 o 
  -7 -10   3      488.05      563.69     47.78 o 
  -6 -10   3       25.44       26.86     18.60 o 
  -5 -10   3      237.13      286.56     33.35 o 
  -4 -10   3      811.59      877.65     51.88 o 
  -3 -10   3       58.69       59.29     20.23 o 
  -2 -10   3     1190.62     1115.42     55.97 o 
  -1 -10   3        2.39       -5.91      7.05 o 
   0 -10   3      533.03      588.97     21.45 o 
   1 -10   3      205.29      238.24     14.92 o 
   2 -10   3       12.13       -4.42      6.25 o 
   3 -10   3     1395.11     1394.35     41.89 o 
   4 -10   3      800.07      755.54     32.61 o 
   5 -10   3      111.15      102.24     15.78 o 
   6 -10   3        6.25       -6.18      8.75 o 
   7 -10   3      211.25      234.83     32.58 o 
   8 -10   3        0.91        9.26     17.21 o 
  -9  -9   3        8.13       17.14     18.22 o 
  -8  -9   3     1136.65     1180.57     66.24 o 
  -7  -9   3        5.34      -12.04     14.90 o 
  -6  -9   3     1071.84     1083.85     59.21 o 
  -5  -9   3      805.65      798.60     49.56 o 
  -4  -9   3      930.12      933.31     51.10 o 
  -3  -9   3     2294.04     2429.78     81.37 o 
  -2  -9   3       25.22       27.23     11.35 o 
  -1  -9   3     1144.73     1165.47     28.09 o 
   0  -9   3      391.03      375.13     17.21 o 
   1  -9   3      604.22      675.75     39.89 o 
   2  -9   3      898.32      853.03     25.12 o 
   3  -9   3      979.09     1055.84     46.36 o 
   4  -9   3       43.90       48.67     11.73 o 
   5  -9   3      216.05      241.86     19.49 o 
   6  -9   3      258.27      227.65     30.34 o 
   7  -9   3       47.91       43.46     20.46 o 
   8  -9   3     1140.94     1211.61     63.76 o 
   9  -9   3        1.07      -13.20     13.20 o 
  -9  -8   3     1338.18     1293.05     68.94 o 
  -8  -8   3       14.57       20.07     17.21 o 
  -7  -8   3     2175.53     2178.58     84.76 o 
  -6  -8   3      788.10      818.75     50.72 o 
  -5  -8   3     1075.10      933.00     50.95 o 
  -4  -8   3     2599.04     2538.47     82.60 o 
  -3  -8   3      506.70      474.66     24.05 o 
  -2  -8   3     1687.77     1660.68     31.75 o 
  -1  -8   3       86.60      106.02     10.64 o 
   0  -8   3       91.47      121.98     10.25 o 
   1  -8   3       50.43       58.91      8.65 o 
   2  -8   3     1124.87     1089.69     26.99 o 
   3  -8   3       93.37       98.43     13.07 o 
   4  -8   3     1972.10     1973.57     48.20 o 
   5  -8   3       46.92       47.28     16.40 o 
   6  -8   3       30.67       35.05     16.29 o 
   7  -8   3      712.21      758.38     48.09 o 
   8  -8   3       65.77       45.86     20.38 o 
   9  -8   3      835.44      858.12     55.12 o 
  10  -8   3       62.28       56.89     22.00 o 
 -10  -7   3      925.85      971.06     60.06 o 
  -9  -7   3       29.02       29.64     19.07 o 
  -8  -7   3     3179.45     3251.23    104.83 o 
  -7  -7   3        7.98       -3.63     14.13 o 
  -6  -7   3      621.81      547.48     41.38 o 
  -5  -7   3     1380.14     1439.42     60.37 o 
  -4  -7   3        8.73       -3.91      7.83 o 
  -3  -7   3     1486.06     1603.00     29.38 o 
  -2  -7   3      770.93      687.43     19.10 o 
  -1  -7   3        0.16        4.84      5.18 o 
   0  -7   3      187.28      147.23     10.22 o 
   1  -7   3     2492.39     2307.23     36.83 o 
   2  -7   3     1250.10     1294.18     27.76 o 
   3  -7   3     6152.82     5951.50     85.83 o 
   4  -7   3       66.91       79.72     15.21 o 
   5  -7   3      800.61      830.83     45.43 o 
   6  -7   3      732.95      668.84     41.69 o 
   7  -7   3      616.29      659.26     43.54 o 
   8  -7   3     1392.83     1312.74     61.91 o 
   9  -7   3        0.74        7.33     15.21 o 
  10  -7   3       44.35       69.63     21.77 o 
 -11  -6   3      226.73      199.94     31.81 o 
 -10  -6   3       11.04       -5.56     13.97 o 
  -9  -6   3     1655.04     1603.92     71.02 o 
  -8  -6   3      726.23      748.66     47.17 o 
  -7  -6   3     1051.30     1101.99     54.58 o 
  -6  -6   3      148.75      118.81     21.92 o 
  -5  -6   3      613.90      568.83     29.57 o 
  -4  -6   3      595.55      612.17     23.86 o 
  -3  -6   3     5750.59     5859.97     62.75 o 
  -2  -6   3      240.26      203.77     10.90 o 
  -1  -6   3     1439.40     1485.18     26.23 o 
   0  -6   3     3080.31     3167.80     41.58 o 
   1  -6   3     1231.66     1311.71     25.32 o 
   2  -6   3     9517.55    10174.11     98.14 o 
   3  -6   3      150.48      116.38     11.80 o 
   4  -6   3     5788.00     5802.71     84.37 o 
   5  -6   3     3050.22     2988.84     82.29 o 
   6  -6   3      878.25      911.62     47.55 o 
   7  -6   3       46.91       39.22     17.29 o 
   8  -6   3        4.38       11.73     15.36 o 
   9  -6   3      304.64      374.25     36.13 o 
  10  -6   3       14.03        1.78     14.59 o 
  11  -6   3       92.81       77.35     23.00 o 
 -11  -5   3       15.04       18.53     15.98 o 
 -10  -5   3      384.85      401.27     37.98 o 
  -9  -5   3      170.93      177.63     26.56 o 
  -8  -5   3      859.48      886.53     49.10 o 
  -7  -5   3      462.20      441.12     22.68 o 
  -6  -5   3      928.94      871.27     28.85 o 
  -5  -5   3     1751.53     1794.01     40.24 o 
  -4  -5   3     5037.34     5108.60     55.14 o 
  -3  -5   3     1432.83     1440.72     24.11 o 
  -2  -5   3    12139.87    11943.74    104.52 o 
  -1  -5   3     1364.54     1396.50     23.53 o 
   0  -5   3      143.77      150.59      9.10 o 
   1  -5   3     8442.47     8337.72    112.11 o 
   2  -5   3      781.72      757.53     22.87 o 
   3  -5   3     7569.04     7557.50    113.87 o 
   4  -5   3      793.91      784.66     25.71 o 
   5  -5   3     2018.48     2254.85     68.32 o 
   6  -5   3     4198.92     4136.84    100.36 o 
   7  -5   3     3374.03     3363.89     63.83 o 
   8  -5   3     1093.11      976.76     34.81 o 
   9  -5   3      117.31      146.48     24.97 o 
  10  -5   3       62.25       58.77     13.94 o 
  11  -5   3        1.25       -7.61      9.24 o 
  12  -5   3      307.26      223.87     23.59 o 
 -11  -4   3      279.36      303.77     34.35 o 
 -10  -4   3      696.44      612.02     43.31 o 
  -9  -4   3      504.99      539.61     39.22 o 
  -8  -4   3      430.43      481.97     24.21 o 
  -7  -4   3       18.31       17.75      8.42 o 
  -6  -4   3     1450.64     1561.53     37.83 o 
  -5  -4   3        3.74       -5.73      5.73 o 
  -4  -4   3       15.09       20.65      4.87 o 
  -3  -4   3    15292.88    15005.64    138.98 o 
  -2  -4   3     1330.90     1271.17     20.40 o 
  -1  -4   3    13839.55    14355.75    143.88 o 
   0  -4   3    14715.54    14128.13    133.24 o 
   1  -4   3     4883.05     5378.71     55.06 o 
   2  -4   3    14430.70    13950.27    145.21 o 
   3  -4   3     3971.18     4127.54     59.63 o 
   4  -4   3      106.96       94.33     14.74 o 
   5  -4   3       54.24       70.56     14.36 o 
   6  -4   3     1960.17     1980.82     48.09 o 
   7  -4   3      718.41      672.55     42.77 o 
   8  -4   3     2319.25     2317.58     93.68 o 
   9  -4   3        0.52       -7.50      7.50 o 
  10  -4   3      173.25      147.86     17.49 o 
  11  -4   3      348.78      365.44     25.88 o 
  12  -4   3        0.50       -8.02     12.43 o 
 -12  -3   3       13.35       17.99     15.67 o 
 -11  -3   3      140.84      137.80     25.17 o 
 -10  -3   3      294.83      235.14     28.10 o 
  -9  -3   3     1796.32     1982.27     49.07 o 
  -8  -3   3      182.47      138.54     14.47 o 
  -7  -3   3      454.25      488.36     22.54 o 
  -6  -3   3     5965.90     5778.16    105.64 o 
  -5  -3   3      274.58      320.53     17.70 o 
  -4  -3   3     5149.57     5076.37     60.71 o 
  -3  -3   3       12.43       25.94      4.33 o 
  -2  -3   3    12833.53    12928.48    106.85 o 
  -1  -3   3     2198.62     2217.46     26.66 o 
   0  -3   3       22.45       17.26      3.44 o 
   1  -3   3     5316.82     5141.77     59.30 o 
   2  -3   3     4380.43     4348.71     56.25 o 
   3  -3   3     1279.57     1224.65     39.22 o 
   4  -3   3       41.49       53.19     11.27 o 
   5  -3   3     3176.66     3285.34     63.49 o 
   6  -3   3       27.17       19.13      7.89 o 
   7  -3   3     2294.90     2389.37     49.03 o 
   8  -3   3       11.89       10.85     12.97 o 
   9  -3   3      768.25      755.64     30.47 o 
  10  -3   3      219.92      221.05     40.95 o 
  11  -3   3        7.99        3.80     10.07 o 
  12  -3   3      438.52      519.30     30.26 o 
 -11  -2   3       30.30       17.06     15.52 o 
 -10  -2   3      992.59     1042.29     38.91 o 
  -9  -2   3      299.12      336.52     22.05 o 
  -8  -2   3     3464.56     3377.11     86.69 o 
  -7  -2   3     1455.78     1437.15     36.71 o 
  -6  -2   3        1.21        3.31      4.76 o 
  -5  -2   3     4649.82     4647.81     71.94 o 
  -4  -2   3       96.20       94.66      6.21 o 
  -3  -2   3     5054.83     5006.88     64.63 o 
  -2  -2   3      237.45      259.15     11.67 o 
  -1  -2   3        2.23       -2.01      2.01 o 
   0  -2   3        3.95       10.46      3.01 o 
   1  -2   3      975.47      989.04     58.75 o 
   2  -2   3     3889.98     3785.90     70.71 o 
   3  -2   3     1131.54     1149.46     35.12 o 
   4  -2   3     1546.92     1777.85     47.78 o 
   5  -2   3       42.22       25.51      7.10 o 
   6  -2   3    12122.39    11858.51    133.68 o 
   7  -2   3       32.21       47.16     10.14 o 
   8  -2   3     3477.05     3268.93     59.01 o 
   9  -2   3      430.77      422.73     22.50 o 
  10  -2   3       41.46       57.86     20.65 o 
  11  -2   3     1453.19     1480.39     44.42 o 
  12  -2   3       71.82       79.91     15.75 o 
 -12  -1   3       99.27       98.35     24.39 o 
 -11  -1   3      815.26      846.23     51.10 o 
 -10  -1   3       10.00       17.66     10.04 o 
  -9  -1   3     2609.07     2557.81     54.78 o 
  -8  -1   3       13.81       12.47      9.73 o 
  -7  -1   3     2294.35     2195.92     45.34 o 
  -6  -1   3     1647.01     1557.08     48.36 o 
  -5  -1   3      417.06      439.09     17.79 o 
  -4  -1   3     6459.50     6337.59     78.22 o 
  -3  -1   3       70.94      100.40      8.32 o 
  -2  -1   3     3391.67     3410.64     47.28 o 
  -1  -1   3       28.39       31.37      5.48 o 
   0  -1   3     1052.90      984.37     19.81 o 
   1  -1   3     3713.29     3910.19     67.01 o 
   2  -1   3       63.72      130.77     12.74 o 
   3  -1   3     1618.30     1497.47     38.37 o 
   4  -1   3     7516.01     7472.75    122.67 o 
   5  -1   3    11011.84    11246.44    121.79 o 
   6  -1   3        2.04       10.11      6.28 o 
   7  -1   3     5150.89     5492.68     76.11 o 
   8  -1   3     2258.40     2389.05     47.44 o 
   9  -1   3      121.70      133.66     13.92 o 
  10  -1   3      887.55      860.92     30.81 o 
  11  -1   3      156.20      174.65     17.47 o 
  12  -1   3      290.59      268.65     25.20 o 
  13  -1   3      142.98      150.44     18.63 o 
 -12   0   3      840.64      787.33     52.34 o 
 -11   0   3      115.34      104.37     23.31 o 
 -10   0   3      797.56      826.39     48.40 o 
  -9   0   3       13.00        9.02      8.99 o 
  -8   0   3     1162.68     1135.60     40.26 o 
  -7   0   3      757.93      746.63     25.51 o 
  -6   0   3     1033.69     1078.18     35.39 o 
  -5   0   3     3180.35     3221.55     49.98 o 
  -4   0   3    10801.41    11253.40    121.86 o 
  -3   0   3     1395.23     1318.22     25.16 o 
  -2   0   3    18860.59    19088.51    186.00 o 
  -1   0   3     6706.26     7273.32     77.51 o 
   0   0   3      234.26      236.58      7.15 o 
   1   0   3    26242.60    23755.78    315.27 o 
   2   0   3     4080.39     4178.99     69.09 o 
   3   0   3     1050.59     1154.40     30.11 o 
   4   0   3    15212.36    14878.25    146.60 o 
   5   0   3     5157.74     5760.69     69.94 o 
   6   0   3     4183.46     4032.34     56.67 o 
   7   0   3      499.52      581.68     20.34 o 
   8   0   3     2203.03     2068.29     41.84 o 
   9   0   3        4.45        2.39      9.50 o 
  10   0   3      272.14      275.34     18.13 o 
  11   0   3      153.84      183.99     16.69 o 
 -12   1   3      136.03      139.80     28.49 o 
 -11   1   3      771.30      888.85     53.42 o 
 -10   1   3       12.86       -7.72     12.89 o 
  -9   1   3      413.58      504.33     37.75 o 
  -8   1   3      314.65      339.48     18.79 o 
  -7   1   3       75.50       87.34     10.29 o 
  -6   1   3        9.86        7.69      7.72 o 
  -5   1   3     3716.91     3849.38     55.06 o 
  -4   1   3       64.31       81.21      6.11 o 
  -3   1   3     9257.51     8645.72     74.07 o 
  -2   1   3      656.69      850.18     13.30 o 
  -1   1   3     4565.89     4465.05     40.60 o 
   0   1   3    73177.61    57386.71    555.41 o 
   1   1   3       36.80       27.84      3.77 o 
   2   1   3     1958.20     1892.87     35.28 o 
   3   1   3      284.89      244.87     12.51 o 
   4   1   3     1717.32     1774.01     27.31 o 
   5   1   3    10877.11    11214.99    115.26 o 
   6   1   3       37.89       34.39      6.29 o 
   7   1   3     2346.98     2385.28     54.23 o 
   8   1   3      483.02      472.05     26.52 o 
   9   1   3       39.82       56.86     12.16 o 
  10   1   3       62.56       61.89     10.41 o 
  13   1   3      114.12      123.44     21.07 o 
 -12   2   3      502.49      536.91     44.93 o 
 -11   2   3       11.99       -3.24     14.36 o 
 -10   2   3      677.40      701.41     45.70 o 
  -9   2   3      120.76      176.01     25.24 o 
  -8   2   3        2.74       -9.57      9.57 o 
  -7   2   3      324.07      283.74     16.00 o 
  -6   2   3     3598.37     3525.80     53.55 o 
  -5   2   3      350.24      414.47     12.35 o 
  -4   2   3     5774.24     5673.99     54.86 o 
  -3   2   3       27.28       19.86      4.59 o 
  -2   2   3     2953.07     3053.09     37.75 o 
  -1   2   3      234.23      265.60     10.83 o 
   0   2   3       45.42       -0.83      7.02 o 
   1   2   3     3720.34     3911.65     59.52 o 
   2   2   3     1295.96     1433.08     20.51 o 
   3   2   3       36.68       37.79      4.41 o 
   4   2   3      832.13      781.68     13.23 o 
   5   2   3     5868.79     5980.47     55.73 o 
   6   2   3      604.91      521.36     21.65 o 
   7   2   3       11.65       17.02     13.90 o 
   9   2   3       16.53       21.09      6.49 o 
  10   2   3     1206.56     1323.23     52.49 o 
  11   2   3       75.20       76.27     17.60 o 
  12   2   3      841.81      867.08     45.86 o 
 -12   3   3       18.54       50.80     22.93 o 
 -11   3   3      306.39      268.18     34.28 o 
 -10   3   3      569.07      581.45     43.23 o 
  -9   3   3       18.55        7.26     12.51 o 
  -8   3   3      169.44      140.88     24.01 o 
  -7   3   3      787.63      708.90     40.61 o 
  -6   3   3       64.02       66.22     15.56 o 
  -5   3   3    12201.75    12445.81    108.01 o 
  -4   3   3      900.07     1047.07     16.95 o 
  -3   3   3      396.49      339.19     13.45 o 
  -2   3   3      596.71      554.10     15.97 o 
  -1   3   3     4631.48     4728.62     56.36 o 
   0   3   3     6830.97     6710.01     72.11 o 
   1   3   3     2074.67     2134.89     28.32 o 
   2   3   3     1479.42     1507.04     37.05 o 
   3   3   3       32.10       23.78      7.64 o 
   4   3   3     3897.82     3762.93     45.40 o 
   5   3   3       70.13      104.86      9.78 o 
   6   3   3     2257.72     2188.18     64.96 o 
   7   3   3       77.79       74.48      8.72 o 
   8   3   3     1048.45      994.88     27.70 o 
   9   3   3      161.35      137.72     19.30 o 
  10   3   3     1374.26     1291.12     52.42 o 
  11   3   3     1213.30     1291.28     53.34 o 
 -12   4   3        4.43       16.98     17.99 o 
 -11   4   3      445.39      457.01     42.30 o 
 -10   4   3        8.38       23.47     16.75 o 
  -9   4   3     1160.20     1101.60     56.28 o 
  -8   4   3      461.26      420.03     35.36 o 
  -7   4   3      225.25      243.48     27.95 o 
  -6   4   3     6503.37     6792.65     92.88 o 
  -5   4   3     2461.43     2494.18     46.63 o 
  -4   4   3     4248.26     3906.13     87.39 o 
  -3   4   3      889.43      825.71     22.35 o 
  -2   4   3     1804.73     1839.11     32.86 o 
  -1   4   3     3176.47     2958.92     91.67 o 
   0   4   3        0.61        9.02      4.17 o 
   1   4   3      356.93      355.13     10.57 o 
   2   4   3      154.30      137.87     13.51 o 
   3   4   3      677.01      795.21     28.41 o 
   4   4   3     1162.01     1326.86     39.06 o 
   5   4   3     4748.58     4588.33     42.60 o 
   6   4   3     1058.03     1320.50     45.70 o 
   7   4   3     2450.47     2555.15     64.92 o 
   8   4   3     2646.85     2869.80     72.80 o 
   9   4   3     1300.30     1221.95     48.33 o 
  10   4   3     6980.39     7428.37    144.74 o 
  11   4   3      106.48       96.57     19.69 o 
 -11   5   3        4.76       -9.88     15.98 o 
 -10   5   3      604.41      626.69     48.40 o 
  -9   5   3      375.83      412.00     37.75 o 
  -8   5   3      576.41      607.85     42.30 o 
  -7   5   3     2141.41     2230.27     50.45 o 
  -6   5   3        6.36       -6.21      6.21 o 
  -5   5   3     5519.49     5591.33     80.51 o 
  -4   5   3      655.48      790.64     30.92 o 
  -3   5   3      130.99      182.16     17.95 o 
  -2   5   3       12.69       23.03      6.00 o 
  -1   5   3     3083.48     2878.42     32.83 o 
   0   5   3     2667.35     2770.11     40.62 o 
   1   5   3     2043.80     1920.97     36.59 o 
   2   5   3     1024.85     1144.21     36.98 o 
   3   5   3     1007.32     1196.94     38.21 o 
   4   5   3      140.81      106.76     13.36 o 
   5   5   3      290.44      363.44     23.85 o 
   6   5   3     3761.08     3725.30     81.21 o 
   7   5   3      922.98      960.18     39.91 o 
   8   5   3     1460.70     1539.39     53.34 o 
   9   5   3      207.79      244.87     23.93 o 
  10   5   3       32.83        6.64     12.51 o 
 -11   6   3      551.03      635.02     51.57 o 
 -10   6   3      211.28      173.54     30.80 o 
  -9   6   3      155.35      151.31     27.33 o 
  -8   6   3      804.87      960.80     35.35 o 
  -7   6   3        0.66       11.66      9.03 o 
  -6   6   3     2248.71     2317.15     51.61 o 
  -5   6   3        0.16       -4.32      9.42 o 
  -4   6   3      245.99      209.68     15.39 o 
  -3   6   3     4088.63     4286.22     65.06 o 
  -2   6   3     5788.33     6541.00     63.21 o 
  -1   6   3      988.60      986.78     18.60 o 
   0   6   3     2729.48     2735.16     33.43 o 
   1   6   3      574.19      632.14     12.76 o 
   2   6   3      851.81      858.84     22.93 o 
   3   6   3     3970.12     4142.94     85.69 o 
   4   6   3      789.71      900.35     35.74 o 
   5   6   3     2878.01     2715.79     66.70 o 
   6   6   3      286.40      272.12     24.09 o 
   7   6   3     1129.10     1120.28     44.31 o 
   8   6   3      170.24      178.48     21.15 o 
   9   6   3       25.85       36.82     14.13 o 
  12   6   3      104.98      112.71     26.79 o 
 -10   7   3      620.03      724.96     52.80 o 
  -9   7   3       29.52       24.47     17.29 o 
  -8   7   3      193.04      202.39     19.62 o 
  -7   7   3      242.97      220.57     18.87 o 
  -6   7   3      252.40      290.89     20.43 o 
  -5   7   3      399.24      341.79     21.44 o 
  -4   7   3      389.81      445.77     25.48 o 
  -3   7   3      363.08      366.12     36.17 o 
  -2   7   3       12.95        5.85      6.03 o 
  -1   7   3     6990.70     6964.83     68.51 o 
   0   7   3        0.21       -2.69      3.26 o 
   1   7   3     9020.64     9079.82     84.07 o 
   2   7   3      811.01      795.26     19.00 o 
   3   7   3      347.91      320.37     25.48 o 
   4   7   3     3566.16     3479.89     80.90 o 
   5   7   3        9.18       -0.31     10.34 o 
   6   7   3     1520.77     1531.51     52.73 o 
   7   7   3        5.40        3.09     10.88 o 
   8   7   3        0.06        8.80      9.65 o 
   9   7   3      331.07      346.07     28.41 o 
  11   7   3       45.48       55.50     21.77 o 
 -10   8   3       56.06       32.42     19.53 o 
  -9   8   3       41.19       33.27     18.30 o 
  -8   8   3      129.59      139.18     18.31 o 
  -7   8   3      369.17      395.15     24.62 o 
  -6   8   3       11.30        5.34      8.38 o 
  -5   8   3     1029.02     1023.20     35.64 o 
  -4   8   3      475.84      470.70     23.87 o 
  -3   8   3      652.77      554.78     23.21 o 
  -2   8   3     4116.50     3780.79    221.53 o 
  -1   8   3      383.55      376.47     11.88 o 
   0   8   3     4131.89     4151.02     41.47 o 
   1   8   3     2297.02     2293.38     33.48 o 
   2   8   3      935.16      945.81     30.99 o 
   3   8   3     3922.03     3985.51     65.36 o 
   4   8   3     1622.63     1614.37     40.12 o 
   5   8   3     2039.49     1971.43     46.13 o 
   6   8   3       34.06       68.40     16.29 o 
   7   8   3        2.17        9.14     10.07 o 
   8   8   3       13.57       23.87     10.32 o 
   9   8   3      264.97      261.78     33.66 o 
  10   8   3      106.15       96.03     24.55 o 
  11   8   3      372.99      347.62     38.29 o 
  -9   9   3       15.61       28.21     10.20 o 
  -8   9   3      212.09      191.54     17.19 o 
  -7   9   3        0.58       -7.89      7.89 o 
  -6   9   3     1250.81     1239.60     40.72 o 
  -5   9   3      368.55      343.27     17.42 o 
  -4   9   3     1045.43     1039.37     27.75 o 
  -3   9   3     1509.60     1465.55     31.07 o 
  -2   9   3      534.17      527.41     18.82 o 
  -1   9   3     1224.53     1164.33     31.49 o 
   0   9   3      537.34      475.20     16.34 o 
   1   9   3      132.23       80.16     10.75 o 
   2   9   3      873.21      788.71     41.26 o 
   3   9   3      516.31      557.70     24.39 o 
   4   9   3     1236.05     1176.44     46.01 o 
   5   9   3      846.83      850.82     31.13 o 
   6   9   3      165.67      221.11     45.28 o 
   7   9   3       99.59       62.88     16.13 o 
   8   9   3      876.23      796.60     51.64 o 
   9   9   3      122.53      103.60     26.02 o 
  10   9   3      877.06      909.92     59.90 o 
  -8  10   3       13.24        6.68     10.80 o 
  -7  10   3      855.20      948.14     31.38 o 
  -6  10   3        2.22       -1.58      7.72 o 
  -5  10   3     1331.64     1425.55     36.78 o 
  -4  10   3     1111.90     1107.16     29.33 o 
  -3  10   3      124.88      129.53     12.06 o 
  -2  10   3     1562.92     1639.43     43.65 o 
  -1  10   3        3.59       -1.37      7.86 o 
   0  10   3     2334.19     2446.76     75.81 o 
   1  10   3      555.12      499.43     23.26 o 
   2  10   3        0.90       -1.52      9.19 o 
   3  10   3      662.01      712.19     28.30 o 
   4  10   3      968.69      917.57     44.85 o 
   5  10   3        2.79        1.62      8.70 o 
   6  10   3      194.65      231.85     19.25 o 
   7  10   3      819.50      851.32     34.51 o 
   8  10   3        0.38      -13.90     14.59 o 
   9  10   3     1190.57     1166.37     65.39 o 
  -7  11   3       16.78        2.48      8.47 o 
  -6  11   3      463.67      513.71     23.81 o 
  -5  11   3      135.30      120.40     13.28 o 
  -4  11   3      141.71      149.88     13.41 o 
  -3  11   3     1069.36     1002.72     35.27 o 
  -2  11   3      142.86      130.77     22.00 o 
  -1  11   3      305.46      337.66     30.34 o 
   0  11   3        5.42        2.01     11.50 o 
   1  11   3      197.10      239.70     26.09 o 
   2  11   3      592.39      564.55     25.86 o 
   3  11   3      826.61      952.62     42.15 o 
   4  11   3       16.33       26.79     10.47 o 
   5  11   3     1207.94     1203.15     40.32 o 
   6  11   3      271.07      272.54     21.94 o 
   7  11   3      269.98      278.37     35.20 o 
   8  11   3     1034.19     1030.35     62.14 o 
  -6  12   3       25.68       19.82      9.58 o 
  -5  12   3      204.44      192.19     16.28 o 
  -4  12   3      123.90      114.41     16.17 o 
  -3  12   3      192.80      213.37     29.10 o 
  -2  12   3      348.43      351.63     33.66 o 
  -1  12   3      532.73      531.58     39.83 o 
   0  12   3        7.89        1.39     10.81 o 
   1  12   3      304.19      368.54     32.42 o 
   2  12   3     1346.07     1271.13     57.20 o 
   3  12   3      227.57      210.84     19.21 o 
   4  12   3     1060.03     1100.48     38.68 o 
   5  12   3      186.15      181.65     18.76 o 
   6  12   3      305.81      371.16     37.36 o 
   7  12   3      678.54      713.46     52.65 o 
  -5  13   3        0.16       -2.93     12.66 o 
  -4  13   3       41.21       34.12     17.37 o 
  -3  13   3       62.13       42.69     17.91 o 
  -2  13   3      458.79      447.28     38.52 o 
  -1  13   3       93.26       92.87     21.69 o 
   0  13   3      236.29      297.83     30.96 o 
   1  13   3      453.75      428.60     36.05 o 
   2  13   3        8.02       26.25     15.59 o 
   3  13   3     1795.30     1836.29     72.26 o 
   4  13   3        0.63        0.43     18.95 o 
   5  13   3      354.23      340.65     25.11 o 
   6  13   3      195.90      190.60     31.42 o 
  -2  14   3        4.24       13.28     13.05 o 
  -1  14   3      249.97      208.74     29.33 o 
   0  14   3       33.55       28.02     15.75 o 
   1  14   3       84.32       92.71     22.00 o 
   2  14   3      584.41      578.36     43.77 o 
   3  14   3        0.45       11.43     13.12 o 
  -4 -12   4        1.80       11.73     17.45 o 
  -3 -12   4      229.53      246.64     35.28 o 
  -2 -12   4      153.39      181.34     30.03 o 
  -1 -12   4      432.91      383.44     40.22 o 
   2 -12   4      552.32      649.55     55.08 o 
   3 -12   4        8.10        4.38      9.76 o 
   4 -12   4      679.50      731.54     35.29 o 
  -6 -11   4      215.85      176.24     32.50 o 
  -5 -11   4      307.71      262.08     35.20 o 
  -4 -11   4      129.08      144.82     28.18 o 
  -3 -11   4        6.72       17.91     18.53 o 
  -2 -11   4     1123.71     1130.63     59.75 o 
  -1 -11   4       83.24       75.19     23.00 o 
   0 -11   4      422.41      408.22     36.44 o 
   1 -11   4      331.00      342.40     26.67 o 
   2 -11   4       70.33       66.19     15.36 o 
   3 -11   4      356.52      327.30     22.56 o 
   4 -11   4       63.38       86.59     16.02 o 
   5 -11   4      299.64      301.29     24.05 o 
   6 -11   4        5.46        6.72     16.37 o 
  -7 -10   4       50.12       34.43     22.31 o 
  -6 -10   4      651.96      644.75     49.33 o 
  -5 -10   4       93.29       84.30     23.31 o 
  -4 -10   4      220.38      231.67     31.42 o 
  -3 -10   4     2567.84     2613.89     90.94 o 
  -2 -10   4        0.13      -12.43     12.43 o 
  -1 -10   4     1869.24     1812.98     47.95 o 
   0 -10   4      120.32      104.62     11.24 o 
   1 -10   4        0.24       -5.03      6.21 o 
   2 -10   4     2999.02     2891.27     61.33 o 
   3 -10   4      761.36      696.94     31.11 o 
   4 -10   4      691.20      687.38     39.83 o 
   5 -10   4       47.08       61.67     13.40 o 
   6 -10   4        0.02       -1.39     14.28 o 
   7 -10   4       12.45        2.78     15.52 o 
   8 -10   4      292.01      268.26     36.21 o 
  -8  -9   4       73.03       64.23     22.46 o 
  -7  -9   4      848.34      825.62     55.35 o 
  -6  -9   4       17.87       20.46     17.52 o 
  -5  -9   4     1559.75     1635.50     71.48 o 
  -4  -9   4      996.53     1054.05     56.66 o 
  -3  -9   4     2226.71     2289.90     80.83 o 
  -2  -9   4     2763.42     2858.56     59.47 o 
  -1  -9   4      176.15      208.06     13.83 o 
   0  -9   4      264.66      322.96     16.97 o 
   1  -9   4      923.83     1003.68     27.29 o 
   2  -9   4      209.61      218.41     23.56 o 
   3  -9   4      780.73      815.05     47.32 o 
   4  -9   4      736.58      735.80     44.50 o 
   5  -9   4        1.28       -6.14      7.87 o 
   6  -9   4       12.81       15.36     15.98 o 
   7  -9   4      473.63      442.65     39.91 o 
   8  -9   4        4.79      -14.36     14.36 o 
   9  -9   4      482.28      507.03     45.78 o 
  -9  -8   4        3.25        3.71     16.13 o 
  -8  -8   4     1567.96     1604.08     75.73 o 
  -7  -8   4        4.30        5.02     16.75 o 
  -6  -8   4      805.50      952.23     54.81 o 
  -5  -8   4     2108.86     2257.55     81.98 o 
  -4  -8   4       41.40      122.05     23.55 o 
  -3  -8   4     6362.39     6157.00     94.02 o 
  -2  -8   4       14.32       18.94     10.21 o 
  -1  -8   4      671.89      601.56     19.99 o 
   0  -8   4      171.11      153.10     11.53 o 
   1  -8   4      166.00      191.42     12.86 o 
   2  -8   4       87.84       88.17     11.73 o 
   3  -8   4     2411.99     2478.82     74.80 o 
   4  -8   4       56.18       66.63     15.29 o 
   5  -8   4      238.24      233.83     27.64 o 
   6  -8   4     1013.25      991.13     53.42 o 
   7  -8   4      110.71       97.65     23.93 o 
   8  -8   4     1625.95     1555.75     71.02 o 
   9  -8   4        0.44        4.63     14.59 o 
  10  -8   4      199.94      259.07     35.59 o 
 -10  -7   4       37.19       11.97     16.29 o 
  -9  -7   4     1815.95     1838.68     80.52 o 
  -8  -7   4        8.94      -14.59     14.59 o 
  -7  -7   4     2690.59     2637.52     91.02 o 
  -6  -7   4       50.76       47.48     18.30 o 
  -5  -7   4       97.22       93.25     21.38 o 
  -4  -7   4     2797.79     2640.55     54.98 o 
  -3  -7   4      696.96      720.93     28.39 o 
  -2  -7   4     2915.79     2958.33     42.46 o 
  -1  -7   4       96.08       86.62     15.74 o 
   0  -7   4      204.72      199.39     11.94 o 
   1  -7   4      262.67      288.54     19.46 o 
   2  -7   4     2887.78     2744.17     81.75 o 
   3  -7   4        0.23        9.47      8.16 o 
   4  -7   4     2714.71     2778.57     64.54 o 
   5  -7   4      870.34     1038.53     51.03 o 
   6  -7   4        5.34      -11.35     11.35 o 
   7  -7   4     3173.12     2966.38     93.02 o 
   8  -7   4        5.79       18.22     16.37 o 
   9  -7   4      964.51      927.37     55.50 o 
  10  -7   4       23.53       27.71     18.76 o 
 -10  -6   4      581.88      548.25     45.01 o 
  -9  -6   4       85.54       71.10     22.46 o 
  -8  -6   4     1887.48     1898.97     76.19 o 
  -7  -6   4       87.91       97.27     21.92 o 
  -6  -6   4      175.82      163.61     15.68 o 
  -5  -6   4       24.98       34.84     12.35 o 
  -4  -6   4      767.21      740.01     27.33 o 
  -3  -6   4     3104.09     3269.74     58.20 o 
  -2  -6   4     4907.78     4777.23     54.88 o 
  -1  -6   4       25.26       28.42      6.02 o 
   0  -6   4      110.86      115.35      8.72 o 
   1  -6   4     2689.01     2559.74     38.33 o 
   2  -6   4      467.16      433.58     19.43 o 
   3  -6   4     3909.29     3813.27     66.93 o 
   4  -6   4     1843.47     1892.56     62.84 o 
   5  -6   4     1869.60     1940.43     67.08 o 
   6  -6   4       65.21       54.96     17.76 o 
   7  -6   4       21.58       24.86     15.67 o 
   8  -6   4     2468.94     2278.47     80.83 o 
   9  -6   4        8.76        6.48     15.13 o 
  10  -6   4       38.66       23.93     17.06 o 
  11  -6   4       28.75       33.35     19.14 o 
 -11  -5   4      263.58      278.68     34.66 o 
 -10  -5   4       76.64       61.53     20.77 o 
  -9  -5   4      808.02      807.10     49.79 o 
  -8  -5   4      276.72      362.67     34.89 o 
  -7  -5   4     1013.81      997.32     33.70 o 
  -6  -5   4      102.32       81.78     12.27 o 
  -5  -5   4     1182.48     1102.33     42.15 o 
  -4  -5   4      911.26      946.31     29.39 o 
  -3  -5   4     7861.06     7986.91     76.72 o 
  -2  -5   4     1240.27     1342.02     23.46 o 
  -1  -5   4     1832.99     1694.90     27.13 o 
   0  -5   4     4962.07     5012.30     55.00 o 
   1  -5   4       81.94       74.23      8.18 o 
   2  -5   4    11826.97    11907.22    132.22 o 
   3  -5   4      244.95      280.63     39.45 o 
   4  -5   4     2171.09     2207.99     65.15 o 
   5  -5   4     1022.01     1017.77     45.70 o 
   6  -5   4       43.79       30.11     15.44 o 
   7  -5   4       26.96       35.90     16.83 o 
   8  -5   4      172.71      152.39     23.93 o 
   9  -5   4       29.82       52.57     18.60 o 
  10  -5   4       24.17       -8.41     13.74 o 
  11  -5   4      112.69       62.14     21.46 o 
 -11  -4   4       52.98       23.78     15.90 o 
 -10  -4   4      200.03      194.38     28.49 o 
  -9  -4   4      265.55      217.54     27.71 o 
  -8  -4   4      862.34      887.67     32.52 o 
  -7  -4   4      309.68      243.71     18.28 o 
  -6  -4   4       28.94       51.12     22.77 o 
  -5  -4   4       61.02       51.00      9.46 o 
  -4  -4   4     3254.43     3240.06     55.27 o 
  -3  -4   4     1144.04     1147.43     24.27 o 
  -2  -4   4     2527.42     2577.27     32.20 o 
  -1  -4   4     5515.51     5564.32     55.77 o 
   0  -4   4      393.20      443.10     12.84 o 
   1  -4   4     8259.42     8272.12     78.32 o 
   2  -4   4       14.91       26.71     10.88 o 
   4  -4   4      430.49      426.44     27.87 o 
   5  -4   4      648.78      726.12     36.28 o 
   6  -4   4      384.53      430.45     31.26 o 
   7  -4   4     2709.61     2525.50     76.12 o 
   8  -4   4      137.06      128.61     21.69 o 
   9  -4   4      257.14      250.50     29.33 o 
  10  -4   4      141.10      149.69     25.01 o 
  11  -4   4       95.16       84.76     22.46 o 
  12  -4   4      246.98      221.02     31.81 o 
 -11  -3   4      222.23      189.67     28.18 o 
 -10  -3   4      413.78      391.05     24.73 o 
  -9  -3   4      253.20      262.16     19.99 o 
  -8  -3   4      753.82      719.67     30.65 o 
  -7  -3   4      471.61      482.37     23.03 o 
  -6  -3   4      109.69      104.51     11.85 o 
  -5  -3   4     1862.35     1838.08     39.79 o 
  -4  -3   4      780.88      839.45     25.44 o 
  -3  -3   4    13517.11    13109.93    260.08 o 
  -2  -3   4     2700.04     2811.02     31.57 o 
  -1  -3   4     5596.28     5402.20     52.20 o 
   0  -3   4      642.90      563.85     12.93 o 
   1  -3   4      160.66      167.59     11.34 o 
   2  -3   4     5580.58     5347.36     97.81 o 
   3  -3   4      587.75      597.74     28.18 o 
   4  -3   4       67.40       46.94     12.04 o 
   5  -3   4       72.65       90.32     14.67 o 
   6  -3   4     3014.68     2879.22     75.96 o 
   7  -3   4      970.44      944.12     43.77 o 
   8  -3   4     1975.84     2150.32     70.94 o 
   9  -3   4      143.79      162.43     16.02 o 
  10  -3   4      348.57      348.49     22.81 o 
  11  -3   4      505.20      483.72     26.88 o 
  12  -3   4        6.64       -6.87     13.36 o 
 -11  -2   4      247.03      289.28     23.05 o 
 -10  -2   4      129.40      147.76     20.23 o 
  -9  -2   4     2233.21     2335.97     53.83 o 
  -8  -2   4       10.02        6.11     11.62 o 
  -7  -2   4     1083.40     1058.76     55.31 o 
  -6  -2   4     3132.29     3002.25     54.23 o 
  -5  -2   4      696.07      795.18     25.00 o 
  -4  -2   4     8723.43     8582.39    103.06 o 
  -3  -2   4      421.83      416.36     25.78 o 
  -2  -2   4     5570.52     5417.42     68.94 o 
  -1  -2   4     4679.42     4791.06     61.40 o 
   0  -2   4      233.95      228.93     11.62 o 
   2  -2   4        3.93       -2.39      6.25 o 
   3  -2   4      320.96      328.24     20.07 o 
   4  -2   4       17.93       35.51      9.65 o 
   5  -2   4     2049.47     2196.95     59.13 o 
   6  -2   4      273.38      373.09     26.32 o 
   7  -2   4     4533.73     4445.19     68.94 o 
   8  -2   4        0.47        8.47     15.13 o 
   9  -2   4     1387.82     1332.13     37.96 o 
  10  -2   4      767.30      670.47     40.64 o 
  11  -2   4      195.43      163.93     17.98 o 
  12  -2   4      322.60      363.35     24.44 o 
 -12  -1   4       75.40       84.14     24.55 o 
 -11  -1   4       25.89       59.98     21.46 o 
 -10  -1   4     1603.46     1611.15     45.44 o 
  -9  -1   4       12.29        8.06     10.61 o 
  -8  -1   4     2921.97     3057.45     70.87 o 
  -7  -1   4     2169.27     2092.34     45.27 o 
  -6  -1   4      231.00      271.40     16.73 o 
  -5  -1   4     2807.32     2464.63     44.83 o 
  -4  -1   4     3631.53     3995.81     57.97 o 
  -3  -1   4      399.32      334.73     14.82 o 
  -2  -1   4       59.86       56.68      8.14 o 
  -1  -1   4     1168.68     1340.14     36.59 o 
   0  -1   4       43.24       42.51      6.83 o 
   1  -1   4      248.10      220.32     14.90 o 
   2  -1   4        0.22        5.94      6.10 o 
   3  -1   4      569.98      517.07     23.00 o 
   4  -1   4     4586.81     4348.97     83.14 o 
   5  -1   4     4898.26     5090.30     97.27 o 
   6  -1   4    11365.83    11287.06    182.88 o 
   7  -1   4      122.67       88.39     10.53 o 
   8  -1   4     3008.86     2761.31    123.75 o 
   9  -1   4      666.27      595.55     25.26 o 
  10  -1   4       19.82       17.04      9.81 o 
  11  -1   4     2305.75     2160.74     58.98 o 
  12  -1   4      162.24      114.21     17.72 o 
 -12   0   4      127.55      123.90     27.56 o 
 -11   0   4      765.89      811.03     50.56 o 
 -10   0   4       27.00       19.69     16.83 o 
  -9   0   4     1733.16     1676.28     43.11 o 
  -8   0   4      320.79      295.24     18.80 o 
  -7   0   4      327.32      352.70     18.98 o 
  -6   0   4     3234.16     3147.53     75.65 o 
  -5   0   4     2662.22     2747.14     46.46 o 
  -4   0   4     1747.04     1717.32     33.02 o 
  -3   0   4     2925.90     2844.53     42.75 o 
  -2   0   4    11054.42    10745.62    113.86 o 
  -1   0   4    19064.76    19258.37    188.37 o 
   0   0   4     3890.27     4058.29     53.92 o 
   1   0   4     4889.59     4706.32     77.66 o 
   2   0   4     1078.69     1081.15     28.95 o 
   3   0   4      873.88      815.82     26.25 o 
   4   0   4     4728.45     4989.94     88.00 o 
   5   0   4     1333.46     1169.00     36.51 o 
   6   0   4     3685.57     3979.86     56.87 o 
   7   0   4     3275.30     3191.13     68.78 o 
   8   0   4      578.83      611.35     23.40 o 
   9   0   4      471.89      498.19     22.75 o 
  10   0   4      184.12      226.23     17.35 o 
  11   0   4       24.58       32.32     10.89 o 
 -12   1   4      519.35      514.60     44.31 o 
 -11   1   4       51.97       30.65     18.68 o 
 -10   1   4      677.04      641.58     43.69 o 
  -9   1   4        8.47       12.81     14.28 o 
  -8   1   4      140.86      133.85     13.53 o 
  -7   1   4      726.51      811.55     26.10 o 
  -6   1   4       37.46       43.27      8.95 o 
  -5   1   4     2167.21     1975.26     36.86 o 
  -4   1   4     1927.62     2057.48     27.04 o 
  -3   1   4       21.39        9.60      3.03 o 
  -2   1   4    19840.52    19605.40    153.26 o 
  -1   1   4    95582.63    75376.38   1783.02 o 
   0   1   4     4435.32     5178.46     77.58 o 
   1   1   4    34535.91    31185.68    284.92 o 
   2   1   4       11.83       36.02      4.77 o 
   3   1   4     1477.25     1352.26     31.81 o 
   4   1   4     2460.15     2346.64     48.79 o 
   5   1   4     2850.28     3126.02     62.84 o 
   6   1   4     1141.19     1122.80     24.98 o 
   7   1   4       13.27        6.77      5.92 o 
   8   1   4      576.34      581.00     21.27 o 
   9   1   4       46.55       54.07     10.12 o 
  10   1   4      438.31      444.28     21.15 o 
  13   1   4       39.58       28.56     12.43 o 
 -12   2   4       73.85       63.53     23.39 o 
 -11   2   4      635.18      666.83     48.87 o 
 -10   2   4       56.06       53.19     21.15 o 
  -9   2   4      861.50      912.86     50.56 o 
  -8   2   4        0.10      -11.50     11.50 o 
  -7   2   4       14.90       11.97     11.50 o 
  -6   2   4      136.15      110.40     10.16 o 
  -5   2   4      347.79      339.90     11.77 o 
  -4   2   4     1611.28     1647.17     23.68 o 
  -3   2   4     2492.58     2183.70     26.69 o 
  -2   2   4      459.21      504.29     14.50 o 
  -1   2   4    20335.49    20605.10    195.23 o 
   0   2   4    22372.74    21892.32    204.89 o 
   1   2   4      904.53      926.12     19.03 o 
   2   2   4     1511.23     1607.70     23.84 o 
   3   2   4      439.61      387.87     11.18 o 
   4   2   4      855.81      961.96     19.81 o 
   5   2   4      679.86      626.26     29.49 o 
   6   2   4     1785.21     1699.60     53.28 o 
   7   2   4       49.28       28.37      5.62 o 
   8   2   4      562.65      598.76     17.54 o 
   9   2   4       35.60       41.40      7.79 o 
  10   2   4       12.51        6.33     11.35 o 
  11   2   4     1267.91     1413.56     57.13 o 
  12   2   4       76.63       66.00     18.30 o 
  13   2   4      351.38      374.41     33.74 o 
 -12   3   4      330.40      381.97     40.30 o 
 -11   3   4       42.55       13.59     18.37 o 
 -10   3   4      431.98      406.52     39.14 o 
  -9   3   4       54.81       85.23     21.38 o 
  -8   3   4      339.98      325.85     31.88 o 
  -7   3   4      198.23      206.42     25.40 o 
  -6   3   4     4570.05     4468.05     67.53 o 
  -5   3   4     2839.69     2986.19     36.71 o 
  -4   3   4     2288.74     2084.23     27.25 o 
  -3   3   4     5659.48     6103.72     74.39 o 
  -2   3   4     2271.51     2264.87     36.00 o 
  -1   3   4     1181.07     1116.25     22.29 o 
   0   3   4       51.15       45.81      6.41 o 
   1   3   4    15954.28    15747.29    151.69 o 
   2   3   4     5345.87     5557.05     60.75 o 
   3   3   4     2167.03     2288.52     30.44 o 
   4   3   4     5329.60     5117.78     76.97 o 
   5   3   4     2365.65     2350.53     35.35 o 
   6   3   4     2101.06     2070.67     35.05 o 
   7   3   4     2906.45     2800.68     35.75 o 
   8   3   4        3.49        5.48     10.27 o 
   9   3   4      141.33      146.52     20.69 o 
  10   3   4     1817.85     1878.51     64.31 o 
  11   3   4      209.92      172.38     24.09 o 
  12   3   4     1079.01     1046.10     52.11 o 
 -11   4   4      179.38      179.64     30.80 o 
 -10   4   4      858.22      905.21     55.50 o 
  -9   4   4       18.23       19.99     14.90 o 
  -8   4   4      898.10      863.14     48.71 o 
  -7   4   4     2879.71     2918.07     56.78 o 
  -6   4   4      720.29      894.00     45.74 o 
  -5   4   4     6843.17     6815.90     89.61 o 
  -4   4   4     1599.98     1715.63     35.69 o 
  -3   4   4      193.99      161.43     11.58 o 
  -2   4   4     1660.17     1551.06     30.43 o 
  -1   4   4      143.82      124.11     11.70 o 
   0   4   4     3202.51     3112.85     53.19 o 
   1   4   4     2603.27     2545.20     38.56 o 
   2   4   4     2001.27     2269.13     52.03 o 
   3   4   4     1396.77     1509.74     42.15 o 
   4   4   4        2.69        5.56      7.33 o 
   5   4   4     3013.17     3362.51     44.74 o 
   6   4   4     2670.18     2568.81     64.07 o 
   7   4   4      128.84      115.33     16.98 o 
   8   4   4      941.18      969.44     42.69 o 
   9   4   4     1526.79     1528.04     55.35 o 
  10   4   4        1.99       36.59     15.36 o 
  11   4   4     1398.94     1551.89     61.68 o 
  12   4   4        4.60       -1.47     12.35 o 
 -11   5   4      410.37      411.54     43.23 o 
 -10   5   4       16.09       16.13     18.45 o 
  -9   5   4      682.66      741.25     49.33 o 
  -8   5   4      215.60      260.62     29.57 o 
  -7   5   4      111.71       90.80     13.41 o 
  -6   5   4     5627.51     5654.97     85.03 o 
  -5   5   4        0.65        8.45      7.20 o 
  -4   5   4     3002.53     2721.40     49.36 o 
  -3   5   4      433.19      414.48     17.98 o 
  -2   5   4      111.00      116.82      9.91 o 
  -1   5   4     1702.02     1747.71     32.70 o 
   0   5   4     1639.36     1826.68     31.77 o 
   1   5   4     1365.73     1406.79     24.92 o 
   2   5   4      703.10      677.94     28.87 o 
   3   5   4       42.02        0.23      7.10 o 
   4   5   4       44.00       84.45     13.20 o 
   5   5   4     3756.96     3772.62     80.90 o 
   6   5   4      134.96      131.16     17.37 o 
   7   5   4     5868.82     5722.85    113.33 o 
   8   5   4      512.66      505.41     32.11 o 
   9   5   4      309.97      324.23     27.48 o 
  10   5   4     3004.89     3033.46     85.53 o 
  11   5   4      107.09       99.89     20.77 o 
 -11   6   4       15.05       17.83     19.30 o 
 -10   6   4      105.18      163.43     30.96 o 
  -9   6   4      322.72      371.47     37.29 o 
  -8   6   4       46.86       43.99     11.53 o 
  -7   6   4     1367.67     1382.62     40.92 o 
  -6   6   4        6.93       15.05      9.29 o 
  -5   6   4     4543.87     4654.11    102.44 o 
  -4   6   4       54.38       91.10     11.03 o 
  -3   6   4     2336.06     2692.40     49.13 o 
  -2   6   4      352.32      441.77     18.42 o 
  -1   6   4     5817.32     5665.11     73.83 o 
   0   6   4     5596.91     5317.77     67.99 o 
   1   6   4     6833.74     6855.00     79.68 o 
   2   6   4     4458.23     4731.50     43.58 o 
   3   6   4     1682.71     1790.12     51.88 o 
   4   6   4     4169.59     4061.88     86.46 o 
   5   6   4      350.14      348.24     25.63 o 
   6   6   4     3640.73     3589.97     82.83 o 
   7   6   4      119.94      114.02     17.99 o 
   8   6   4      174.26      225.03     24.63 o 
   9   6   4      518.80      486.65     34.28 o 
  10   6   4      193.29      192.53     24.63 o 
 -10   7   4       28.62       28.02     18.99 o 
  -9   7   4      171.20      152.23     28.10 o 
  -8   7   4      491.82      524.92     28.45 o 
  -7   7   4      113.41      132.86     21.34 o 
  -6   7   4      796.92      846.87     32.22 o 
  -5   7   4       24.82        7.53      8.70 o 
  -4   7   4       40.46       54.40     10.57 o 
  -3   7   4      261.54      303.18     17.93 o 
  -2   7   4     1835.16     1900.49     40.38 o 
  -1   7   4        5.55       -4.43      4.43 o 
   0   7   4    14863.04    14253.58    151.64 o 
   1   7   4       65.43       49.91      5.36 o 
   2   7   4     2551.97     2477.49     36.81 o 
   3   7   4     6308.32     6639.95    124.98 o 
   4   7   4        0.66       -3.47      9.65 o 
   5   7   4       47.27       40.76     14.28 o 
   6   7   4       10.45        6.95     11.43 o 
   7   7   4      536.94      597.35     34.28 o 
   8   7   4      389.38      391.47     29.03 o 
   9   7   4      149.05      151.15     21.46 o 
  10   7   4      308.74      334.19     30.42 o 
 -10   8   4      190.46      184.89     32.81 o 
  -9   8   4       13.69        6.87     13.90 o 
  -8   8   4       30.47       23.35     10.98 o 
  -7   8   4      171.79      190.70     21.85 o 
  -6   8   4      806.68      792.88     32.68 o 
  -5   8   4      215.73      178.33     17.39 o 
  -4   8   4      941.25      986.91     33.43 o 
  -3   8   4     2014.05     2013.07     59.06 o 
  -2   8   4      223.43      225.23     19.34 o 
  -1   8   4     4487.80     4278.83     64.86 o 
   0   8   4      107.80      110.39      7.03 o 
   1   8   4     7327.53     7499.14     74.59 o 
   2   8   4      232.64      283.47     26.63 o 
   3   8   4        0.29       -1.85     10.34 o 
   4   8   4     5047.88     4853.07    105.91 o 
   5   8   4     1121.78     1108.78     47.86 o 
   6   8   4     2189.46     2123.07     65.93 o 
   7   8   4       28.27       30.11     12.97 o 
   8   8   4       10.87       -8.65      8.65 o 
   9   8   4      383.76      354.64     30.65 o 
  11   8   4       59.43       26.02     18.45 o 
  -9   9   4        1.90        8.83     11.11 o 
  -8   9   4       22.95       -4.35     10.58 o 
  -7   9   4      332.26      317.11     38.02 o 
  -6   9   4       20.24       26.43     10.76 o 
  -5   9   4      949.76      949.23     41.22 o 
  -4   9   4     1039.43     1068.30     44.08 o 
  -3   9   4      194.89      156.30     17.72 o 
  -2   9   4     1829.02     1742.51     41.33 o 
  -1   9   4       44.77       45.25      7.64 o 
   0   9   4     2557.99     2649.87     37.57 o 
   1   9   4       45.24       30.66      8.96 o 
   2   9   4      590.56      593.28     24.25 o 
   3   9   4     2082.90     2042.71     68.17 o 
   4   9   4       35.79       39.90     10.94 o 
   5   9   4     1559.76     1437.02     55.27 o 
   6   9   4      275.39      308.87     28.41 o 
   7   9   4      411.61      403.20     31.65 o 
   8   9   4      268.36      232.04     20.18 o 
   9   9   4     1061.48     1001.63     58.75 o 
  10   9   4       50.79       41.38     20.77 o 
  -8  10   4      154.34      154.36     16.29 o 
  -7  10   4      138.52      150.03     19.02 o 
  -6  10   4      555.10      602.12     24.61 o 
  -5  10   4       22.60        8.35      8.00 o 
  -4  10   4      676.34      657.17     22.85 o 
  -3  10   4     1363.09     1319.03     30.67 o 
  -2  10   4        2.27       -6.22      7.18 o 
  -1  10   4     2491.17     2368.10     76.35 o 
   0  10   4       71.92       86.69     18.84 o 
   1  10   4       50.32       50.71     10.85 o 
   2  10   4     2162.08     2169.96     48.35 o 
   3  10   4      215.43      212.68     23.31 o 
   4  10   4       81.88       83.92     13.67 o 
   5  10   4     1394.42     1329.23     40.11 o 
   6  10   4        0.17       12.26     10.96 o 
   7  10   4     1171.54     1184.57     46.94 o 
   8  10   4      786.92      730.82     33.44 o 
   9  10   4       14.88      -14.82     15.98 o 
  -7  11   4      284.09      321.59     20.63 o 
  -6  11   4       24.84       23.85      9.92 o 
  -5  11   4      978.85     1004.84     30.59 o 
  -4  11   4       77.06       83.06     11.42 o 
  -3  11   4      171.53      193.75     14.06 o 
  -2  11   4      966.94      980.09     51.72 o 
  -1  11   4       24.21       18.53     14.44 o 
   0  11   4     1006.88      976.47     49.71 o 
   1  11   4      253.73      244.02     27.02 o 
   2  11   4      326.31      291.38     19.40 o 
   3  11   4        0.83        0.66      9.07 o 
   4  11   4     1191.96     1287.43     40.45 o 
   5  11   4       82.26       64.84     13.46 o 
   6  11   4      887.11      879.33     35.35 o 
   7  11   4      778.99      648.08     49.37 o 
   8  11   4       55.60       36.51     20.61 o 
   9  11   4      886.35     1001.55     63.07 o 
  -6  12   4      191.15      213.36     17.81 o 
  -5  12   4      164.88      151.63     15.25 o 
  -4  12   4        0.27       -4.45      6.80 o 
  -3  12   4      322.24      262.47     31.57 o 
  -2  12   4       80.77       90.32     20.30 o 
  -1  12   4      506.08      450.83     36.21 o 
   0  12   4      478.38      472.14     36.90 o 
   1  12   4       90.57       62.07     18.22 o 
   2  12   4      123.80      151.31     24.24 o 
   3  12   4      910.03      971.94     35.48 o 
   4  12   4        0.70       -1.85      9.29 o 
   5  12   4      374.74      402.63     25.59 o 
   6  12   4      561.19      586.54     30.88 o 
   7  12   4      120.61       88.08     25.17 o 
  -4  13   4       48.01       51.41     18.60 o 
  -3  13   4      179.54      169.68     28.72 o 
  -2  13   4       65.22      114.10     23.70 o 
  -1  13   4      234.94      242.24     30.80 o 
   0  13   4       18.41       19.84     13.74 o 
   1  13   4      122.17      116.88     23.16 o 
   2  13   4      626.86      614.03     43.00 o 
   3  13   4       24.63       20.15     15.05 o 
   4  13   4      637.72      755.45     47.71 o 
   5  13   4        0.31       -2.37      8.92 o 
   6  13   4      357.59      435.87     39.68 o 
  -2  14   4      421.90      460.25     40.76 o 
  -1  14   4        1.46        0.08     10.73 o 
   0  14   4       87.50       62.61     18.99 o 
   1  14   4      307.88      306.09     33.35 o 
   2  14   4       41.70       43.85     17.76 o 
   3  14   4      895.73      872.94     53.34 o 
  -3 -12   5      103.04      128.76     30.34 o 
  -2 -12   5      225.60      246.57     35.20 o 
  -1 -12   5       40.22       34.20     20.53 o 
   2 -12   5       16.75       14.44     17.52 o 
   3 -12   5      557.18      631.24     32.88 o 
  -5 -11   5       31.13       -0.69     18.22 o 
  -4 -11   5       11.48       -1.24     16.91 o 
  -3 -11   5      908.75     1001.86     60.75 o 
  -2 -11   5       10.69      -13.20     14.51 o 
  -1 -11   5     1139.51     1191.85     63.38 o 
   0 -11   5       45.68       53.03     21.31 o 
   1 -11   5      265.78      262.08     30.57 o 
   2 -11   5      835.40      888.89     35.56 o 
   3 -11   5        4.73       -7.51      7.51 o 
   4 -11   5      375.48      359.43     44.35 o 
   5 -11   5       14.81       10.88     18.45 o 
   6 -11   5        3.41       -1.31     15.67 o 
  -6 -10   5        7.30       21.54     19.07 o 
  -5 -10   5       41.73       47.40     21.54 o 
  -4 -10   5     1890.10     1705.75     76.12 o 
  -3 -10   5       28.88       30.65     18.91 o 
  -2 -10   5     2275.83     2302.63     85.15 o 
  -1 -10   5        0.89       19.29     10.89 o 
   0 -10   5      948.95     1048.39     37.72 o 
   1 -10   5      848.93      858.52     27.29 o 
   2 -10   5       40.49       44.36     10.17 o 
   3 -10   5     1023.91      936.08     35.35 o 
   4 -10   5       26.24       39.70     11.98 o 
   5 -10   5      249.61      243.63     30.88 o 
   6 -10   5        0.04       -0.39     14.51 o 
   7 -10   5       69.97       30.65     18.99 o 
  -8  -9   5      458.49      472.37     45.39 o 
  -7  -9   5       19.91       -2.93     17.83 o 
  -6  -9   5      871.09      874.57     56.05 o 
  -5  -9   5        2.38       11.35     17.29 o 
  -4  -9   5      232.58      204.88     30.03 o 
  -3  -9   5     4060.36     3842.79    110.93 o 
  -2  -9   5        5.35       25.06     12.78 o 
  -1  -9   5     1741.51     1796.23     46.91 o 
   0  -9   5      432.42      467.78     19.78 o 
   1  -9   5      238.07      289.08     16.48 o 
   2  -9   5     1956.47     2050.47     49.32 o 
   3  -9   5      156.22      128.93     15.46 o 
   4  -9   5      922.98      919.42     50.72 o 
   5  -9   5      237.06      207.04     28.10 o 
   6  -9   5      157.40      165.74     27.17 o 
   7  -9   5        2.57      -10.04     15.21 o 
   8  -9   5      838.19      896.64     57.90 o 
  -8  -8   5      125.21      175.16     30.96 o 
  -7  -8   5      938.69      904.67     57.20 o 
  -6  -8   5       20.51        2.93     15.13 o 
  -5  -8   5       45.09       87.46     23.24 o 
  -4  -8   5     1046.24     1173.86     58.98 o 
  -3  -8   5      739.36      794.75     31.98 o 
  -2  -8   5     1751.82     1749.99     45.42 o 
  -1  -8   5       70.04       89.44     14.09 o 
   0  -8   5      277.05      273.92     15.02 o 
   1  -8   5      572.81      538.90     20.16 o 
   2  -8   5      261.07      259.68     21.11 o 
   3  -8   5      358.99      338.37     21.25 o 
   4  -8   5      855.44      889.62     47.24 o 
   5  -8   5      203.73      205.73     26.79 o 
   6  -8   5       80.49       98.89     22.70 o 
   7  -8   5     1067.74     1068.48     58.59 o 
   8  -8   5       95.42      121.97     26.25 o 
   9  -8   5      867.99      827.86     55.12 o 
  -9  -7   5       27.10       49.71     21.00 o 
  -8  -7   5     1864.61     1791.90     79.05 o 
  -7  -7   5       30.23       14.28     18.37 o 
  -6  -7   5      876.03      904.29     51.95 o 
  -5  -7   5      608.14      645.86     39.80 o 
  -4  -7   5       41.96       47.85     12.43 o 
  -3  -7   5     3231.00     3287.51     75.19 o 
  -2  -7   5       17.39        7.51     14.82 o 
  -1  -7   5      689.50      689.39     19.97 o 
   0  -7   5        0.00       -5.13      5.13 o 
   1  -7   5      509.27      466.34     17.83 o 
   2  -7   5       36.19       39.23      8.56 o 
   3  -7   5     1235.27     1269.68     36.52 o 
   4  -7   5        6.75        8.11     13.66 o 
   5  -7   5      725.00      813.35     46.63 o 
   6  -7   5      293.21      287.87     30.88 o 
   7  -7   5      282.14      316.12     34.74 o 
   8  -7   5     1407.70     1514.99     69.71 o 
   9  -7   5        0.60       -7.80     15.36 o 
  10  -7   5      479.01      453.15     43.54 o 
 -10  -6   5       12.73       22.39     16.60 o 
  -9  -6   5     1447.50     1585.86     73.41 o 
  -8  -6   5        5.61        7.33     15.83 o 
  -7  -6   5     1642.41     1698.72     71.33 o 
  -6  -6   5        1.85       -2.82      8.07 o 
  -5  -6   5      171.80      191.25     17.01 o 
  -4  -6   5     1969.48     1942.66     46.41 o 
  -3  -6   5     1368.85     1341.71     37.41 o 
  -2  -6   5     1493.13     1540.19     39.16 o 
  -1  -6   5     1353.44     1308.50     28.31 o 
   0  -6   5      542.24      519.36     16.88 o 
   1  -6   5      449.63      411.83     15.83 o 
   2  -6   5      906.32      863.53     27.00 o 
   3  -6   5     1023.44     1048.18     46.09 o 
   4  -6   5     1448.28     1389.62     54.66 o 
   5  -6   5      806.66      738.24     42.15 o 
   6  -6   5      340.94      355.26     33.81 o 
   8  -6   5      182.89      185.12     28.18 o 
   9  -6   5      646.28      646.53     46.40 o 
  10  -6   5        9.01        4.40     14.82 o 
  11  -6   5       22.45        3.78     16.75 o 
 -10  -5   5      548.56      590.02     45.47 o 
  -9  -5   5        0.30      -11.73     12.81 o 
  -8  -5   5      818.71      879.43     50.87 o 
  -7  -5   5        0.06       -1.52      7.92 o 
  -6  -5   5       10.76       -7.18      7.67 o 
  -5  -5   5       30.62       36.16     10.22 o 
  -4  -5   5     2106.47     2037.07     54.04 o 
  -3  -5   5     1288.20     1291.46     34.94 o 
  -2  -5   5     5525.68     5635.28     59.78 o 
  -1  -5   5        0.25        1.96      3.98 o 
   0  -5   5     2015.16     2134.23     32.53 o 
   1  -5   5      139.35       92.69      8.02 o 
   2  -5   5     1310.95     1331.26     47.32 o 
   3  -5   5     4513.09     4218.13     95.18 o 
   4  -5   5     2054.28     2119.37     65.77 o 
   5  -5   5      628.04      727.43     40.07 o 
   6  -5   5       14.83       68.01     18.53 o 
   7  -5   5      739.07      826.24     47.17 o 
   8  -5   5      166.08      124.44     22.54 o 
   9  -5   5        0.22       -5.71     11.97 o 
  10  -5   5        9.59       -1.54     14.44 o 
  11  -5   5        0.84       -2.01     14.51 o 
 -11  -4   5      375.67      347.77     35.97 o 
 -10  -4   5       34.20       24.78     16.29 o 
  -9  -4   5      344.73      352.94     33.66 o 
  -8  -4   5        0.64       -6.69      6.69 o 
  -7  -4   5       52.36       53.93     11.57 o 
  -6  -4   5      315.53      372.63     31.77 o 
  -5  -4   5     1890.81     1818.41     42.77 o 
  -4  -4   5       18.89       28.20      8.59 o 
  -3  -4   5     3660.45     3652.90     60.40 o 
  -2  -4   5        1.57        1.15      2.97 o 
  -1  -4   5     1910.69     1866.22     27.22 o 
   0  -4   5    14369.35    14727.05    160.62 o 
   1  -4   5     1069.20     1207.47     30.36 o 
   2  -4   5    10262.60    10238.26    168.98 o 
   4  -4   5     4947.12     4979.37    105.14 o 
   5  -4   5     1396.65     1436.64     53.34 o 
   6  -4   5       48.96       78.51     17.91 o 
   7  -4   5      931.99      876.19     45.01 o 
   8  -4   5      407.36      375.10     32.50 o 
   9  -4   5        1.23       15.05     14.28 o 
  10  -4   5      323.55      305.24     33.74 o 
  11  -4   5      244.88      288.56     33.19 o 
  12  -4   5       33.66       25.55     18.60 o 
 -11  -3   5      115.54      115.33     23.47 o 
 -10  -3   5      169.49      154.20     17.75 o 
  -9  -3   5      283.05      306.98     32.46 o 
  -8  -3   5       35.21       54.66     11.76 o 
  -7  -3   5       46.31       54.17     12.00 o 
  -6  -3   5     1217.31     1213.43     35.18 o 
  -5  -3   5       26.92       17.38      8.08 o 
  -4  -3   5     1900.98     1757.94     39.02 o 
  -3  -3   5       90.38       71.74      9.25 o 
  -2  -3   5     5235.18     4946.73     69.30 o 
  -1  -3   5     2348.27     2182.29     40.02 o 
   0  -3   5     5783.45     6047.89     78.33 o 
   1  -3   5     3891.64     3690.33     76.81 o 
   2  -3   5      168.11      190.75     19.07 o 
   3  -3   5     5796.84     5986.02    112.17 o 
   4  -3   5      411.06      545.24     30.34 o 
   5  -3   5       98.26      116.41     16.75 o 
   6  -3   5      658.51      623.44     36.13 o 
   7  -3   5     2368.97     2356.13     72.18 o 
   8  -3   5       79.29       63.61     17.91 o 
   9  -3   5      334.41      326.39     30.34 o 
  10  -3   5      633.04      604.14     42.00 o 
  11  -3   5       95.49       68.94     21.15 o 
  12  -3   5      412.75      385.60     37.36 o 
 -11  -2   5      405.10      411.00     39.22 o 
 -10  -2   5      609.80      641.99     30.40 o 
  -9  -2   5       10.04       27.50     10.75 o 
  -8  -2   5     1943.39     1932.87     47.55 o 
  -7  -2   5      695.84      711.96     28.00 o 
  -6  -2   5      437.79      442.40     21.58 o 
  -5  -2   5     2515.80     2336.57     46.29 o 
  -4  -2   5        0.09        3.90     11.58 o 
  -3  -2   5      474.12      390.63     17.02 o 
  -2  -2   5     2992.03     3077.11     48.69 o 
  -1  -2   5      463.38      503.77     17.51 o 
   0  -2   5     3901.10     3761.10     53.72 o 
   1  -2   5      175.96      209.28     16.67 o 
   2  -2   5     4088.91     3878.38     77.27 o 
   3  -2   5     4145.76     4031.69     81.67 o 
   5  -2   5      471.70      527.41     29.10 o 
   6  -2   5     2368.30     2140.44     61.91 o 
   7  -2   5      204.91      166.36     20.92 o 
   8  -2   5     2587.35     2546.58     75.81 o 
   9  -2   5      557.99      544.32     36.36 o 
  10  -2   5     1402.36     1270.66     56.20 o 
  11  -2   5      676.46      553.97     39.76 o 
  12  -2   5        6.43       -5.33     14.90 o 
 -11  -1   5      308.81      307.17     35.36 o 
 -10  -1   5       22.04       25.01     16.29 o 
  -9  -1   5     2731.64     2818.77     59.74 o 
  -8  -1   5       61.91       56.62     11.69 o 
  -7  -1   5     2062.02     2032.77     58.09 o 
  -6  -1   5      671.60      659.56     24.81 o 
  -5  -1   5      977.92      970.71     27.67 o 
  -4  -1   5     2766.31     2641.85     46.35 o 
  -3  -1   5     1732.19     1814.12     35.48 o 
  -2  -1   5      101.31      148.89     13.55 o 
  -1  -1   5     1990.09     1993.58     27.01 o 
   1  -1   5        1.11       -1.62      5.33 o 
   2  -1   5      170.82      222.79     16.98 o 
   3  -1   5       62.07       59.90      9.96 o 
   4  -1   5     6321.24     6499.07    113.94 o 
   5  -1   5     1529.41     1407.61     44.62 o 
   6  -1   5       11.68        6.18     10.04 o 
   7  -1   5     4446.58     4430.26     97.58 o 
   8  -1   5        8.03       21.38     13.59 o 
   9  -1   5     3070.37     2880.22     80.75 o 
  10  -1   5     1610.98     1399.74     56.82 o 
  11  -1   5       37.98        2.70     13.66 o 
  12  -1   5      643.31      582.07     41.84 o 
 -11   0   5        6.48       -5.40     14.28 o 
 -10   0   5     1013.52      984.96     53.96 o 
  -9   0   5        1.39        0.62     13.05 o 
  -8   0   5     2225.57     2144.90     48.39 o 
  -7   0   5     1127.34     1012.71     31.25 o 
  -6   0   5      378.03      423.56     19.90 o 
  -5   0   5     3024.77     2899.64     49.77 o 
  -4   0   5        5.09        6.73     15.32 o 
  -3   0   5     6548.33     6118.57     72.80 o 
  -2   0   5     5029.24     5234.53     66.33 o 
  -1   0   5     1267.37     1256.10     17.83 o 
   0   0   5     6480.41     6409.29     68.97 o 
   1   0   5     1190.66     1262.17     33.66 o 
   2   0   5     5199.90     5542.60     92.56 o 
   3   0   5      593.44      618.66     24.16 o 
   5   0   5     1655.04     2038.62     52.34 o 
   6   0   5     3393.02     3199.05     72.02 o 
   7   0   5      166.97      157.40     17.99 o 
   8   0   5      501.86      445.74     29.64 o 
   9   0   5      629.19      656.56     37.21 o 
  10   0   5      165.51      189.21     23.08 o 
  11   0   5     1064.27     1110.56     51.64 o 
 -11   1   5      506.32      586.23     45.39 o 
 -10   1   5        1.19        2.70     13.59 o 
  -9   1   5      807.97      803.24     47.40 o 
  -8   1   5     1745.77     1750.83     67.01 o 
  -7   1   5      146.55      134.67     13.28 o 
  -6   1   5      786.57      758.96     24.58 o 
  -5   1   5       32.18       63.98     10.15 o 
  -4   1   5     3047.09     3098.49     36.16 o 
  -3   1   5      599.14      564.76     12.40 o 
  -2   1   5     2086.11     2068.91     25.70 o 
  -1   1   5     4478.63     4115.53     65.77 o 
   0   1   5     2354.71     2233.59     45.74 o 
   1   1   5      182.74      189.60      9.29 o 
   2   1   5    12908.65    12711.81    126.52 o 
   3   1   5      298.60      311.36     11.76 o 
   4   1   5     2471.95     2309.04     49.71 o 
   5   1   5    12267.36    11891.44    178.33 o 
   6   1   5      731.59      897.03     32.96 o 
   7   1   5      575.56      541.85     28.10 o 
   8   1   5       44.25       44.00     13.20 o 
   9   1   5      113.52      136.10     18.76 o 
  10   1   5        1.28       11.27     11.97 o 
  13   1   5      539.15      555.90     39.37 o 
 -11   2   5       71.66       85.84     24.93 o 
 -10   2   5      700.31      691.84     46.94 o 
  -9   2   5       58.21       79.74     21.46 o 
  -8   2   5      750.77      767.34     46.09 o 
  -7   2   5      417.41      476.31     35.28 o 
  -6   2   5     1548.51     1539.90     33.86 o 
  -5   2   5      598.72      582.70     15.02 o 
  -4   2   5     2980.88     2975.81     35.67 o 
  -3   2   5      440.89      477.09     13.52 o 
  -2   2   5    12152.18    11797.51    121.47 o 
  -1   2   5    20590.86    20394.29    195.20 o 
   0   2   5      662.38      657.88     16.01 o 
   1   2   5     2623.93     2738.28     36.91 o 
   2   2   5      786.58      858.28     17.89 o 
   3   2   5     1597.50     1652.74     26.98 o 
   4   2   5      675.01      709.04     32.15 o 
   5   2   5       14.34       10.99      4.90 o 
   6   2   5     5230.12     5390.06     70.02 o 
   7   2   5      551.87      526.27     19.73 o 
   8   2   5        2.21        5.00      7.00 o 
   9   2   5       90.15       71.95     16.37 o 
  10   2   5      514.89      555.36     36.13 o 
  11   2   5       11.35       21.38     12.81 o 
  12   2   5      825.53      820.60     46.40 o 
  13   2   5        1.14        4.17     11.50 o 
 -11   3   5      646.93      684.74     50.41 o 
 -10   3   5      121.69      107.84     26.02 o 
  -9   3   5      114.92      132.55     24.32 o 
  -8   3   5       21.07        4.71     14.05 o 
  -7   3   5      195.56      184.66     24.09 o 
  -6   3   5      367.49      435.50     19.79 o 
  -5   3   5     5755.71     5819.48     59.87 o 
  -4   3   5       23.70       17.58      4.15 o 
  -3   3   5     2671.08     2707.19     42.79 o 
  -2   3   5     9082.14     9214.22    101.36 o 
  -1   3   5       99.54       61.18      6.74 o 
   0   3   5    14374.33    13917.42    138.84 o 
   1   3   5      115.57      158.89     17.95 o 
   2   3   5     3436.92     3394.51     42.83 o 
   3   3   5     2305.92     2529.08     34.80 o 
   4   3   5     4235.46     4181.01     55.54 o 
   5   3   5     4639.25     4638.52     67.89 o 
   6   3   5     2130.01     2070.82     35.91 o 
   7   3   5     1224.98     1326.81     30.18 o 
   8   3   5      229.24      242.71     23.62 o 
   9   3   5      277.52      230.59     25.09 o 
  10   3   5        5.57       11.50     11.66 o 
  11   3   5     1855.36     1873.19     68.40 o 
  12   3   5       33.79       46.86     16.91 o 
  13   3   5      504.80      497.38     39.45 o 
 -11   4   5      186.07      186.89     32.27 o 
 -10   4   5      244.27      252.43     33.89 o 
  -9   4   5      294.57      292.42     33.97 o 
  -8   4   5      175.35      167.83     25.86 o 
  -7   4   5      699.23      760.89     28.23 o 
  -6   4   5     1933.68     1854.43     63.69 o 
  -5   4   5     1448.11     1457.61     34.91 o 
  -4   4   5     3730.07     3894.02     59.56 o 
  -3   4   5       16.59       26.59      6.41 o 
  -2   4   5     3555.14     3726.26     53.68 o 
  -1   4   5    17309.14    16586.89    166.81 o 
   0   4   5       20.20       71.33     10.96 o 
   1   4   5     5971.16     5720.02     66.11 o 
   2   4   5     1618.91     1704.16     32.96 o 
   3   4   5     1779.19     1965.39     27.95 o 
   4   4   5       12.52       16.75      5.98 o 
   5   4   5     1880.03     1860.91     29.18 o 
   6   4   5     1326.67     1364.92     46.32 o 
   7   4   5     3257.69     3357.38     81.13 o 
   8   4   5      922.53     1044.63     44.70 o 
   9   4   5       30.27        8.72     11.97 o 
  10   4   5     1663.39     1766.42     64.23 o 
  11   4   5        0.03       10.04     13.82 o 
  12   4   5     1399.49     1573.82     66.16 o 
 -11   5   5      154.88      125.60     28.72 o 
 -10   5   5      797.78      841.76     55.66 o 
  -9   5   5        4.44       14.82     15.05 o 
  -8   5   5       84.99       94.88     21.92 o 
  -7   5   5     1390.00     1382.35     39.51 o 
  -6   5   5      120.49      125.63     13.61 o 
  -5   5   5     4646.32     4933.78     75.59 o 
  -4   5   5       33.50       28.26     13.97 o 
  -3   5   5     6032.20     6407.03     83.85 o 
  -2   5   5     3493.32     3438.00     53.17 o 
  -1   5   5      611.93      567.50     19.92 o 
   0   5   5     9582.19     9437.53    103.98 o 
   1   5   5     1397.49     1397.47     26.14 o 
   2   5   5      107.13      128.62     10.15 o 
   3   5   5     1707.02     1817.60     50.41 o 
   4   5   5    11016.66    11593.46    181.10 o 
   5   5   5      557.09      508.34     28.41 o 
   6   5   5     4160.16     4196.43     91.32 o 
   7   5   5        1.21       -2.86     10.50 o 
   8   5   5     1820.39     1742.72     59.75 o 
   9   5   5      313.25      256.68     27.48 o 
  10   5   5      203.80      190.37     24.86 o 
  11   5   5     1557.11     1629.78     64.77 o 
  12   5   5       48.62       37.90     17.91 o 
 -10   6   5       30.75       20.84     18.14 o 
  -9   6   5      670.76      762.71     50.72 o 
  -8   6   5       99.66       92.48     14.32 o 
  -7   6   5       73.34       52.63     11.91 o 
  -6   6   5     3634.31     3588.92     66.64 o 
  -5   6   5      130.67      124.33     13.86 o 
  -4   6   5      426.88      358.90     19.81 o 
  -3   6   5      681.68      606.68     22.72 o 
  -2   6   5       36.50       33.63      7.72 o 
  -1   6   5     2752.29     2957.94     48.45 o 
   0   6   5     4836.74     4825.38     64.93 o 
   1   6   5     1003.66      914.53     21.58 o 
   2   6   5     8287.85     8530.48     93.32 o 
   3   6   5      105.38      158.33     17.52 o 
   4   6   5      547.66      589.48     31.03 o 
   5   6   5     7513.16     7251.74    132.32 o 
   6   6   5       54.68       67.39     15.29 o 
   7   6   5      941.00      875.65     40.99 o 
   8   6   5      933.99      894.71     43.00 o 
   9   6   5       43.39       36.75     15.75 o 
  10   6   5      679.79      689.22     42.07 o 
  11   6   5       75.36       84.61     20.46 o 
 -10   7   5      243.62      245.18     35.28 o 
  -9   7   5      178.18      160.96     29.03 o 
  -8   7   5       15.67       16.40      9.95 o 
  -7   7   5      612.50      580.93     28.09 o 
  -6   7   5      195.89      207.40     18.27 o 
  -5   7   5     2812.16     2732.29     56.99 o 
  -4   7   5     1880.89     1880.18     44.16 o 
  -3   7   5       29.82       21.72      8.16 o 
  -2   7   5        0.23        1.85      6.24 o 
  -1   7   5     4801.24     4751.84     68.42 o 
   0   7   5       11.22       18.47      6.69 o 
   1   7   5     4085.73     4061.32     83.33 o 
   2   7   5      563.36      566.55     31.73 o 
   3   7   5      469.90      455.31     29.41 o 
   4   7   5     2862.61     2744.74     72.80 o 
   5   7   5      291.48      292.58     26.25 o 
   6   7   5     4157.15     4194.66     96.42 o 
   7   7   5      132.18       98.97     18.53 o 
   8   7   5       17.18       36.28     13.97 o 
   9   7   5     1361.37     1282.86     53.81 o 
  10   7   5      153.66      140.19     23.31 o 
  11   7   5      358.94      358.89     33.66 o 
 -10   8   5        2.57       15.67     18.37 o 
  -9   8   5      341.88      276.53     23.43 o 
  -8   8   5      102.47       95.63     34.97 o 
  -7   8   5       48.72       37.23     11.95 o 
  -6   8   5      527.40      575.78     28.14 o 
  -5   8   5      904.81      889.14     33.38 o 
  -4   8   5        9.72        6.56     11.85 o 
  -3   8   5      401.10      393.62     21.70 o 
  -2   8   5     4157.18     4177.39     67.93 o 
  -1   8   5      665.80      672.52     24.93 o 
   0   8   5     6682.07     6606.02     86.15 o 
   1   8   5      981.50      932.85     43.00 o 
   2   8   5     2849.09     2822.48     76.66 o 
   3   8   5     1788.28     1735.08     58.59 o 
   4   8   5      131.13      194.38     23.39 o 
   5   8   5     1985.88     1802.94     60.75 o 
   6   8   5        0.16        7.41     12.43 o 
   7   8   5     1377.13     1304.48     52.73 o 
   8   8   5      262.78      241.86     26.48 o 
   9   8   5       66.40       75.58     18.14 o 
  10   8   5       82.24       83.06     20.53 o 
  -9   9   5       20.94       21.88     11.74 o 
  -8   9   5        1.14        1.30      9.14 o 
  -7   9   5       50.01       47.71     13.33 o 
  -6   9   5      120.99      147.61     17.36 o 
  -5   9   5       66.14       72.03     21.54 o 
  -4   9   5      368.00      366.72     22.57 o 
  -3   9   5      211.16      233.72     18.85 o 
  -2   9   5       13.18       19.61      9.44 o 
  -1   9   5     4113.14     4093.57     65.85 o 
   0   9   5      152.56      179.17     23.00 o 
   1   9   5     2921.92     2918.41     83.49 o 
   2   9   5     1384.02     1516.61     57.20 o 
   3   9   5        6.33       12.74     12.74 o 
   4   9   5     1904.64     1993.54     66.85 o 
   5   9   5       41.48       46.01     16.60 o 
   6   9   5       73.84       99.28     20.38 o 
   7   9   5       46.84       41.07     15.29 o 
   8   9   5      517.12      469.28     35.43 o 
   9   9   5       79.73       74.65     19.61 o 
  -8  10   5       34.51       38.07     17.49 o 
  -7  10   5      211.83      188.76     21.17 o 
  -6  10   5        0.00       -9.24     21.34 o 
  -5  10   5      389.45      360.65     30.30 o 
  -4  10   5       89.32       97.99     16.71 o 
  -3  10   5      200.22      200.46     17.56 o 
  -2  10   5     1064.64      969.63     25.47 o 
  -1  10   5      131.10      147.91     22.70 o 
   0  10   5     3657.53     3600.63     97.04 o 
   1  10   5        8.22       92.02     19.69 o 
   2  10   5      498.14      467.56     23.68 o 
   3  10   5     1043.38     1042.17     34.37 o 
   4  10   5      861.67      845.13     49.41 o 
   5  10   5     1005.41     1041.39     50.49 o 
   6  10   5     1850.95     1869.40     68.24 o 
   7  10   5      635.08      692.46     42.46 o 
   8  10   5        5.20        8.08     10.64 o 
   9  10   5      621.80      569.15     30.89 o 
  -7  11   5       92.09       81.99     13.46 o 
  -6  11   5      831.33      839.87     29.36 o 
  -5  11   5       29.73       43.55      9.99 o 
  -4  11   5      252.23      265.70     20.18 o 
  -3  11   5      979.21     1026.70     28.16 o 
  -2  11   5        6.27        5.17     11.50 o 
  -1  11   5      502.39      591.10     40.45 o 
   0  11   5      256.03      280.92     29.10 o 
   1  11   5      285.40      234.60     27.17 o 
   2  11   5       80.54       72.26     18.68 o 
   3  11   5      427.51      405.01     26.94 o 
   4  11   5      115.76       98.58     24.59 o 
   5  11   5      894.56      980.43     36.48 o 
   6  11   5        3.09        8.22     11.50 o 
   7  11   5      498.93      454.07     26.86 o 
   8  11   5      670.03      671.28     50.68 o 
   9  11   5       16.94      -10.96     18.22 o 
  -6  12   5        1.12       -4.15      7.97 o 
  -5  12   5      522.81      531.41     23.91 o 
  -4  12   5       30.41       36.67     17.06 o 
  -3  12   5        8.27       -2.32     10.96 o 
  -2  12   5      423.75      443.34     37.44 o 
  -1  12   5      157.70      174.47     26.17 o 
   0  12   5      136.01      139.34     24.24 o 
   1  12   5       42.46       48.87     17.21 o 
   2  12   5      336.09      268.41     29.41 o 
   3  12   5       18.18        3.94     12.20 o 
   4  12   5      528.58      518.52     27.39 o 
   5  12   5       44.37       44.15     12.81 o 
   6  12   5      806.30      829.28     36.39 o 
   7  12   5      303.38      272.12     23.64 o 
  -4  13   5        9.71       -1.24     12.20 o 
  -3  13   5       10.05       14.05     13.20 o 
  -2  13   5      333.99      325.00     33.74 o 
  -1  13   5       66.67       86.46     21.77 o 
   0  13   5      237.23      246.10     30.57 o 
   1  13   5      195.43      191.60     27.79 o 
   2  13   5       17.47       53.19     18.53 o 
   3  13   5      792.78      806.63     48.94 o 
   4  13   5        2.19       -1.62     12.20 o 
   5  13   5      525.71      539.65     30.16 o 
   6  13   5      121.68      123.27     18.40 o 
  -2  14   5        5.71       27.17     16.21 o 
  -1  14   5      287.50      289.80     35.20 o 
   0  14   5        1.10        8.88     13.36 o 
   1  14   5      120.32      113.09     24.24 o 
   2  14   5      521.63      506.18     40.91 o 
   3  14   5       15.17       12.58     13.74 o 
   0 -12   6       16.46       22.70     19.92 o 
  -4 -11   6       20.70       18.06     19.76 o 
  -3 -11   6       29.23        5.25     16.52 o 
  -2 -11   6      909.29      857.04     57.05 o 
  -1 -11   6        0.09       12.89     16.98 o 
   0 -11   6      905.63     1070.49     62.30 o 
   1 -11   6      350.19      341.88     34.12 o 
   2 -11   6      172.15      173.85     27.10 o 
   3 -11   6      643.32      717.16     49.56 o 
   4 -11   6        0.35      -14.98     14.98 o 
   5 -11   6      194.75      211.52     31.26 o 
  -6 -10   6      207.98      224.41     35.74 o 
  -5 -10   6       10.01       18.06     18.68 o 
  -4 -10   6      210.85      225.49     32.89 o 
  -3 -10   6      517.96      576.89     47.55 o 
  -2 -10   6       26.22       39.45     20.53 o 
  -1 -10   6     1798.11     1885.74     52.54 o 
   0 -10   6        7.33       -2.53     11.27 o 
   1 -10   6      610.35      653.80     31.62 o 
   2 -10   6     1293.26     1266.80     40.78 o 
   3 -10   6       24.80       13.28     16.06 o 
   4 -10   6      600.47      580.99     43.31 o 
   5 -10   6        0.06        5.87     16.98 o 
   6 -10   6       13.78       -0.23     16.13 o 
   7 -10   6       11.71      -14.36     14.36 o 
  -7  -9   6      332.80      358.66     40.76 o 
  -6  -9   6        0.01       -0.54     16.13 o 
  -5  -9   6        3.84        5.02     17.21 o 
  -4  -9   6     2202.20     2201.97     86.54 o 
  -3  -9   6      144.27      135.33     27.10 o 
  -2  -9   6     1720.59     1719.66     48.49 o 
  -1  -9   6        0.50        1.92      9.55 o 
   0  -9   6     2078.03     2080.58     53.16 o 
   1  -9   6      318.25      345.04     18.25 o 
   2  -9   6      978.95      990.71     34.78 o 
   3  -9   6     1240.77     1273.60     58.90 o 
   4  -9   6       39.41       41.84     17.60 o 
   5  -9   6      110.35      121.35     24.39 o 
   6  -9   6        0.36       -8.49     14.67 o 
   7  -9   6      264.96      275.90     34.51 o 
   8  -9   6        0.25      -15.98     15.98 o 
  -8  -8   6      276.62      314.89     37.67 o 
  -7  -8   6        0.42      -12.97     12.97 o 
  -6  -8   6      334.32      327.32     37.21 o 
  -5  -8   6       28.93       30.03     17.76 o 
  -4  -8   6      713.76      726.59     32.19 o 
  -3  -8   6     1160.54     1202.03     39.76 o 
  -2  -8   6       97.67      124.75     15.76 o 
  -1  -8   6     1195.58     1180.28     38.00 o 
   0  -8   6       99.05      107.40     32.89 o 
   1  -8   6      641.69      649.15     27.29 o 
   2  -8   6      832.24      863.29     46.09 o 
   3  -8   6      127.84      148.84     23.70 o 
   4  -8   6       65.44       40.99     15.98 o 
   5  -8   6      306.81      286.56     30.96 o 
   6  -8   6       85.79       96.26     22.54 o 
   7  -8   6       14.09      -14.13     14.13 o 
   8  -8   6      877.25      901.20     56.82 o 
   9  -8   6        0.63       11.58     17.99 o 
  -9  -7   6      663.54      738.93     54.96 o 
  -8  -7   6        1.70       -7.49     14.59 o 
  -7  -7   6      711.56      717.93     50.02 o 
  -6  -7   6       66.42       65.08     22.16 o 
  -5  -7   6       83.60       70.81     13.52 o 
  -4  -7   6     2240.46     2206.82     57.09 o 
  -3  -7   6       25.31       39.21     12.19 o 
  -2  -7   6     2282.01     2270.62     60.72 o 
  -1  -7   6        5.54        0.50      9.41 o 
   0  -7   6       96.29       79.80      9.49 o 
   1  -7   6      787.62      839.04     23.72 o 
   2  -7   6      654.61      679.95     39.91 o 
   3  -7   6      179.00      176.78     23.62 o 
   4  -7   6     1277.17     1277.38     57.13 o 
   5  -7   6      100.05       80.75     19.69 o 
   6  -7   6       64.94       66.47     20.61 o 
   7  -7   6      345.40      383.75     36.05 o 
   8  -7   6       14.40       14.51     17.21 o 
   9  -7   6      871.71      869.86     56.05 o 
  10  -7   6       28.78       28.49     20.30 o 
  -9  -6   6       52.82       62.07     22.62 o 
  -8  -6   6     1441.01     1412.94     68.40 o 
  -7  -6   6        1.57        9.96     16.37 o 
  -6  -6   6      616.37      689.33     30.11 o 
  -5  -6   6      433.68      472.38     25.40 o 
  -4  -6   6        3.83       -6.46      8.88 o 
  -3  -6   6     1113.59     1186.78     36.82 o 
  -2  -6   6      141.11      147.38     26.40 o 
  -1  -6   6      202.44      211.48     17.19 o 
   0  -6   6      310.01      298.09     14.12 o 
   1  -6   6      583.73      551.88     25.23 o 
   2  -6   6        1.49       12.12     13.12 o 
   3  -6   6     2131.27     2119.29     67.39 o 
   4  -6   6      134.26      136.25     21.69 o 
   5  -6   6     1241.45     1228.90     55.50 o 
   6  -6   6      470.60      452.61     36.21 o 
   7  -6   6      139.23      121.28     25.48 o 
   8  -6   6      646.14      637.18     44.23 o 
   9  -6   6        0.97       -8.49     13.51 o 
  10  -6   6      528.33      643.82     49.25 o 
 -10  -5   6       60.24       61.91     22.23 o 
  -9  -5   6     1358.40     1512.60     70.64 o 
  -8  -5   6        8.08       -3.17     13.74 o 
  -7  -5   6      906.79      967.64     35.47 o 
  -6  -5   6       10.99       13.99      8.68 o 
  -5  -5   6      186.46      239.48     19.30 o 
  -4  -5   6      279.06      264.00     19.89 o 
  -3  -5   6      979.43     1027.94     32.84 o 
  -2  -5   6       20.17        8.81      8.20 o 
  -1  -5   6     4000.53     4023.29     66.50 o 
   0  -5   6       57.26       51.07     10.23 o 
   1  -5   6      475.97      456.87     22.13 o 
   2  -5   6     6689.47     6890.07    134.32 o 
   3  -5   6       16.06       30.26     13.59 o 
   4  -5   6     3799.27     3779.18     93.64 o 
   5  -5   6     3316.24     3398.99     91.09 o 
   6  -5   6      360.63      336.89     31.42 o 
   7  -5   6     1072.94     1133.48     55.12 o 
   8  -5   6        0.10       -8.57     12.04 o 
   9  -5   6      486.11      470.36     38.83 o 
  10  -5   6       18.05       21.77     17.14 o 
  11  -5   6        1.75        1.93     15.67 o 
 -10  -4   6      500.29      512.82     42.69 o 
  -9  -4   6       25.66       27.14     11.65 o 
  -8  -4   6      896.30      852.23     33.92 o 
  -7  -4   6      314.72      331.74     21.51 o 
  -6  -4   6       44.00       54.59     17.18 o 
  -5  -4   6        0.21       -0.66      8.27 o 
  -4  -4   6     1902.27     1729.80     41.84 o 
  -3  -4   6      990.69     1077.08     32.09 o 
  -2  -4   6     1728.08     1630.96     38.20 o 
  -1  -4   6     1757.86     1676.43     38.22 o 
   0  -4   6      455.37      435.10     20.27 o 
   1  -4   6      833.05      708.59     33.89 o 
   2  -4   6      666.23      769.50     36.28 o 
   3  -4   6     7041.17     6968.58    131.78 o 
   5  -4   6      879.56      874.87     42.61 o 
   6  -4   6     1767.65     1772.21     62.76 o 
   7  -4   6      126.38      161.26     23.85 o 
   8  -4   6      267.81      200.40     26.17 o 
   9  -4   6      295.23      323.76     33.43 o 
  10  -4   6        8.71       17.06     15.21 o 
  11  -4   6       33.83       13.12     15.98 o 
 -11  -3   6      198.14      163.66     27.79 o 
 -10  -3   6       18.96       22.59     11.64 o 
  -9  -3   6      125.13      134.33     17.06 o 
  -8  -3   6       70.13       77.71     13.43 o 
  -7  -3   6        4.23       -1.31      7.75 o 
  -6  -3   6      149.00      147.47     22.89 o 
  -5  -3   6      721.01      678.30     26.63 o 
  -4  -3   6       26.25        4.18      7.30 o 
  -3  -3   6     3559.39     3416.74     58.06 o 
  -2  -3   6       10.54        9.34      7.12 o 
  -1  -3   6      263.46      219.09     20.07 o 
   0  -3   6     2273.83     2256.13     42.69 o 
   1  -3   6       35.90       22.50      7.82 o 
   2  -3   6     1208.22     1243.03     43.31 o 
   3  -3   6       18.42       26.63     10.58 o 
   4  -3   6     1798.63     1932.63     58.36 o 
   6  -3   6       82.41       74.26     17.45 o 
   7  -3   6      122.00       97.73     19.53 o 
   8  -3   6     1852.02     1931.01     68.32 o 
   9  -3   6        1.31       -5.79     11.19 o 
  10  -3   6      720.49      607.93     42.46 o 
  11  -3   6      582.07      602.91     43.77 o 
  12  -3   6        6.90       13.74     17.68 o 
 -11  -2   6        4.39       -2.24     14.74 o 
 -10  -2   6      167.81      162.94     18.39 o 
  -9  -2   6      423.41      408.38     24.94 o 
  -8  -2   6        0.10       -4.53      7.29 o 
  -7  -2   6      879.23      802.10     30.37 o 
  -6  -2   6      533.28      519.86     23.75 o 
  -5  -2   6        0.09        0.29      9.19 o 
  -4  -2   6     3918.42     3795.17     62.26 o 
  -3  -2   6      163.78      149.36     12.43 o 
  -2  -2   6     3199.04     2781.93     48.01 o 
  -1  -2   6      844.59      801.83     23.70 o 
   0  -2   6     2050.82     1904.76     37.23 o 
   1  -2   6     6276.03     5503.92    101.98 o 
   2  -2   6     9669.71     9848.49    159.33 o 
   3  -2   6     4227.05     4189.41     86.15 o 
   4  -2   6        0.14       10.88      9.03 o 
   5  -2   6       12.56        2.78      9.96 o 
   6  -2   6      172.35      131.78     19.14 o 
   7  -2   6     1367.50     1373.95     53.57 o 
   8  -2   6        5.85        1.24     12.66 o 
   9  -2   6     1478.31     1447.21     58.05 o 
  10  -2   6      599.45      598.43     41.38 o 
  11  -2   6       58.15       50.95     19.30 o 
  12  -2   6     1027.22      963.27     54.12 o 
 -11  -1   6       64.24       37.52     18.30 o 
 -10  -1   6      634.25      711.99     48.56 o 
  -9  -1   6      117.38      120.46     23.08 o 
  -8  -1   6     2454.55     2544.44     71.60 o 
  -7  -1   6     1290.31     1350.28     38.17 o 
  -6  -1   6      807.22      791.70     28.15 o 
  -5  -1   6     1002.16      923.04     28.40 o 
  -4  -1   6      717.68      779.28     24.82 o 
  -3  -1   6     8485.15     8341.64    102.02 o 
  -2  -1   6     1314.07     1417.79     31.09 o 
  -1  -1   6     1080.78     1136.48     17.41 o 
   0  -1   6      326.55      333.95     20.77 o 
   1  -1   6      550.10      481.40     24.47 o 
   2  -1   6      838.89      878.19     32.27 o 
   3  -1   6     4345.87     4029.76     80.98 o 
   4  -1   6     5727.13     5591.46    104.14 o 
   5  -1   6     1431.35     1645.84     49.87 o 
   6  -1   6     2330.56     2345.25     63.92 o 
   7  -1   6        8.83       -2.78     11.66 o 
   8  -1   6     1366.28     1171.16     48.02 o 
   9  -1   6      228.00      211.29     24.63 o 
  10  -1   6      868.09      816.51     44.62 o 
  11  -1   6     1071.10     1078.91     53.81 o 
  12  -1   6        2.02      -13.51     13.51 o 
 -11   0   6      447.16      489.04     43.85 o 
 -10   0   6        4.70       -9.42     13.59 o 
  -9   0   6     1988.90     2135.43     78.66 o 
  -8   0   6       73.45       68.34     12.32 o 
  -7   0   6     4131.76     4215.14     70.75 o 
  -6   0   6     3538.39     3426.77     76.12 o 
  -5   0   6      151.55      124.57     12.08 o 
  -4   0   6     6533.63     6828.52     88.26 o 
  -3   0   6       10.83       39.35      5.07 o 
  -2   0   6      151.55      148.07      6.87 o 
  -1   0   6        0.35        7.25      3.80 o 
   0   0   6       40.01       38.07      9.88 o 
   1   0   6      224.13      166.81      9.23 o 
   2   0   6     6448.11     6562.68    109.54 o 
   3   0   6     2963.58     3103.01     65.15 o 
   4   0   6     9996.88    10482.90    163.66 o 
   5   0   6       48.75       37.83     10.19 o 
   6   0   6      229.80      191.68     19.99 o 
   7   0   6     2053.67     2058.38     60.06 o 
   8   0   6       12.46       23.24     13.05 o 
   9   0   6     1192.94     1132.79     47.48 o 
  10   0   6      590.98      584.69     37.13 o 
  11   0   6      226.74      226.73     27.02 o 
 -11   1   6      100.56       65.93     22.85 o 
 -10   1   6      706.80      745.88     49.48 o 
  -9   1   6        0.53        4.55     14.74 o 
  -8   1   6     2557.66     2355.28     80.13 o 
  -7   1   6      556.54      549.97     23.52 o 
  -6   1   6      703.35      682.69     24.30 o 
  -5   1   6     2199.63     2096.13     41.40 o 
  -4   1   6     3082.46     3243.19     52.44 o 
  -3   1   6       63.14       36.35      4.44 o 
  -2   1   6     1027.17      932.95     16.82 o 
  -1   1   6     5340.82     5352.27     75.69 o 
   0   1   6       36.75       45.25      9.69 o 
   1   1   6     2578.00     2456.51     35.62 o 
   2   1   6     1561.86     1665.20     28.65 o 
   3   1   6     2538.57     2276.02     35.96 o 
   4   1   6     4242.22     4517.34     81.98 o 
   5   1   6      337.42      364.91     21.31 o 
   6   1   6     6833.76     6813.34    119.12 o 
   7   1   6       27.00       36.21     12.12 o 
   8   1   6     1488.27     1401.13     48.17 o 
   9   1   6       47.10       52.34     14.28 o 
  10   1   6       58.42       39.06     14.74 o 
  13   1   6       48.45       58.21     17.68 o 
 -11   2   6      612.85      676.40     50.10 o 
 -10   2   6        0.12       -7.10     14.13 o 
  -9   2   6      422.40      496.38     39.52 o 
  -8   2   6      525.01      480.01     38.75 o 
  -7   2   6       65.82       59.44     17.68 o 
  -6   2   6      429.17      428.11     19.34 o 
  -5   2   6     3015.34     3018.60     38.57 o 
  -4   2   6     4584.78     4813.60     51.47 o 
  -3   2   6     7041.08     6618.94     63.90 o 
  -2   2   6       52.28       38.33      5.95 o 
  -1   2   6     2365.75     2133.44     43.11 o 
   0   2   6    12688.49    12234.31    124.33 o 
   1   2   6     2486.36     2658.86     38.13 o 
   2   2   6     5860.39     6034.03     69.35 o 
   3   2   6     6471.97     6537.38     74.98 o 
   4   2   6      679.42      757.27     33.54 o 
   5   2   6     4959.95     5169.44     86.19 o 
   6   2   6      184.48      189.71     12.98 o 
   7   2   6     1783.15     1706.27     36.32 o 
   8   2   6      135.40      146.50     19.07 o 
   9   2   6      153.90      148.14     21.54 o 
  10   2   6       82.96       82.14     18.37 o 
  11   2   6      877.35      809.72     44.77 o 
  12   2   6      133.54       89.39     20.77 o 
  13   2   6      442.35      455.54     36.82 o 
 -11   3   6        0.55        7.33     16.67 o 
 -10   3   6      563.10      538.60     43.85 o 
  -9   3   6      106.48      129.69     24.47 o 
  -8   3   6      260.56      207.27     27.10 o 
  -7   3   6        1.47       -6.79     10.81 o 
  -6   3   6      190.12      183.40     13.98 o 
  -5   3   6       33.24       36.56      7.45 o 
  -4   3   6     5493.33     5702.95     58.95 o 
  -3   3   6        0.57        6.07      4.85 o 
  -2   3   6     3249.01     3596.46     51.50 o 
  -1   3   6    17476.53    18263.79    194.07 o 
   0   3   6     1011.78     1265.28     25.18 o 
   1   3   6    16750.05    17122.58    167.66 o 
   2   3   6     1346.13     1528.58     26.85 o 
   3   3   6    13899.41    13410.36    135.39 o 
   4   3   6     3183.33     2890.25     70.79 o 
   5   3   6     2042.58     2270.49     36.93 o 
   6   3   6      971.27      914.15     23.43 o 
   7   3   6      673.23      665.88     21.82 o 
   8   3   6     1569.49     1577.14     56.66 o 
   9   3   6      764.91      745.88     40.76 o 
  10   3   6      818.05      855.50     45.78 o 
  11   3   6       53.87       47.86     18.45 o 
  12   3   6      975.54      939.64     51.26 o 
 -11   4   6      293.95      303.31     38.06 o 
 -10   4   6      515.09      565.08     46.09 o 
  -9   4   6      108.60      108.46     24.01 o 
  -8   4   6       68.62       61.06     18.99 o 
  -7   4   6      196.85      217.52     16.89 o 
  -6   4   6        0.10        8.01      9.57 o 
  -5   4   6     5102.39     5054.29     74.29 o 
  -4   4   6     1338.91     1296.90     38.83 o 
  -3   4   6     1887.50     1648.75     34.62 o 
  -2   4   6     5767.56     5490.79     76.70 o 
  -1   4   6    10959.78    11264.26    121.89 o 
   0   4   6    18908.84    18955.66    187.12 o 
   1   4   6     1318.02     1429.25     26.78 o 
   2   4   6     4984.09     5096.40     78.55 o 
   3   4   6        5.52       12.58      4.90 o 
   4   4   6     1767.92     1745.62     28.35 o 
   5   4   6     4648.95     5104.21     62.58 o 
   6   4   6     5115.78     4862.41    101.21 o 
   7   4   6       72.03       75.19     16.06 o 
   8   4   6      274.09      304.47     27.25 o 
   9   4   6      819.78      881.36     44.62 o 
  10   4   6       33.01       34.28     14.44 o 
  11   4   6     1575.16     1647.54     66.31 o 
  12   4   6        3.38       -8.72     12.43 o 
 -11   5   6      327.98      294.58     37.98 o 
 -10   5   6      209.24      180.02     31.88 o 
  -9   5   6      585.13      613.02     46.78 o 
  -8   5   6        2.92        7.94      7.86 o 
  -7   5   6       88.93       91.07     12.74 o 
  -6   5   6     2635.09     2382.31     58.90 o 
  -5   5   6      140.06      223.05     16.65 o 
  -4   5   6     5179.62     4891.80     72.85 o 
  -3   5   6        1.46        1.18      5.50 o 
  -2   5   6      179.98      233.87     14.03 o 
  -1   5   6     2443.52     2534.95     43.14 o 
   0   5   6      612.99      605.71     18.80 o 
   1   5   6     4177.38     4382.20     57.28 o 
   2   5   6     3193.18     3079.31     55.39 o 
   3   5   6     1362.28     1442.66     23.89 o 
   4   5   6       61.23       83.60     13.90 o 
   5   5   6     2384.28     2436.96     65.15 o 
   6   5   6       11.04       -8.26      9.19 o 
   7   5   6     2646.37     2788.28     75.88 o 
   8   5   6       86.66       76.35     17.60 o 
   9   5   6       74.70       39.45     15.29 o 
  10   5   6     2317.64     2426.00     79.36 o 
  11   5   6       12.21       26.40     15.29 o 
  12   5   6      848.12     1003.64     54.96 o 
 -10   6   6      590.29      569.56     48.79 o 
  -9   6   6        0.04        1.24     14.82 o 
  -8   6   6      237.80      222.95     19.33 o 
  -7   6   6      395.10      411.40     23.67 o 
  -6   6   6        0.13        0.31      8.89 o 
  -5   6   6     2656.59     2776.30     55.33 o 
  -4   6   6       10.52        4.94      7.65 o 
  -3   6   6       16.39       23.31      8.04 o 
  -2   6   6     1244.69     1209.37     30.94 o 
  -1   6   6     3224.07     3290.75     52.73 o 
   0   6   6     3040.68     3027.60     64.34 o 
   1   6   6     1478.91     1476.70     29.28 o 
   2   6   6      447.54      521.22     16.02 o 
   3   6   6      539.59      585.15     30.96 o 
   4   6   6     2352.18     2444.52     65.39 o 
   5   6   6       16.45       22.31     12.12 o 
   6   6   6     5532.56     5548.08    114.79 o 
   7   6   6      295.19      261.31     27.40 o 
   8   6   6     1344.85     1294.05     53.73 o 
   9   6   6      680.63      709.06     41.92 o 
  10   6   6       18.57       18.99     13.90 o 
  11   6   6     1552.47     1566.95     66.31 o 
  12   6   6       25.62        7.33     15.67 o 
 -10   7   6        4.83      -11.50     13.90 o 
  -9   7   6      610.12      646.42     32.78 o 
  -8   7   6       42.93       79.30     14.62 o 
  -7   7   6        9.63        8.88      8.91 o 
  -6   7   6     2651.57     2641.07     58.40 o 
  -5   7   6      414.46      468.05     34.51 o 
  -4   7   6     2805.87     2621.86     54.06 o 
  -3   7   6       64.12       52.71     10.26 o 
  -2   7   6      942.02     1050.72     30.51 o 
  -1   7   6      318.53      351.81     18.05 o 
   0   7   6     5205.98     5202.27     71.64 o 
   1   7   6       76.64       86.02     27.02 o 
   2   7   6     2877.51     2935.50     75.11 o 
   3   7   6     1423.00     1439.88     51.26 o 
   4   7   6       21.62       16.06     12.43 o 
   5   7   6     6398.81     6252.50    124.67 o 
   6   7   6      580.49      563.23     34.74 o 
   7   7   6     1702.33     1666.61     59.13 o 
   8   7   6      122.26      105.84     19.30 o 
   9   7   6        7.59       13.20     13.59 o 
  10   7   6      398.51      318.67     32.19 o 
  11   7   6       48.33       42.54     18.76 o 
  -9   8   6      184.21      184.59     20.81 o 
  -8   8   6      111.13      106.48     21.04 o 
  -7   8   6      329.28      325.34     28.56 o 
  -6   8   6       38.00       47.56     12.25 o 
  -5   8   6      751.00      729.84     30.23 o 
  -4   8   6      269.94      265.09     22.85 o 
  -3   8   6       87.38       88.62     12.77 o 
  -2   8   6        6.07        1.90      7.50 o 
  -1   8   6     3261.20     3171.46     55.64 o 
   0   8   6       43.47       27.64      8.61 o 
   1   8   6     7310.01     7469.67    143.28 o 
   2   8   6      924.65      970.75     44.16 o 
   3   8   6      176.48      149.84     21.00 o 
   4   8   6     3797.28     3625.10     90.94 o 
   5   8   6        0.90       -8.88     12.20 o 
   6   8   6     2131.14     2080.15     67.86 o 
   7   8   6       61.06       42.84     15.29 o 
   8   8   6        2.22      -10.11     10.11 o 
   9   8   6      106.33      100.59     21.62 o 
  10   8   6      100.22       83.76     20.46 o 
  11   8   6       57.21       50.95     18.84 o 
  -9   9   6      111.05      106.11     18.66 o 
  -8   9   6       92.38      120.45     17.86 o 
  -7   9   6       66.43       40.69     12.86 o 
  -6   9   6       52.71       58.59     13.51 o 
  -5   9   6      512.61      566.06     28.01 o 
  -4   9   6       33.97       27.44      9.88 o 
  -3   9   6       45.15       42.40     11.02 o 
  -2   9   6      961.67      944.52     31.58 o 
  -1   9   6       17.14       -6.13      7.23 o 
   0   9   6     3584.54     3593.99     93.18 o 
   1   9   6      301.73      228.43     25.32 o 
   3   9   6     2311.82     2235.24     71.02 o 
   4   9   6      518.19      549.41     36.98 o 
   5   9   6     3291.81     3320.71     91.40 o 
   6   9   6      185.79      170.37     23.62 o 
   7   9   6      485.23      517.61     36.51 o 
   8   9   6       20.80      -10.42     10.42 o 
   9   9   6      384.83      390.93     34.43 o 
  10   9   6       49.63       48.71     18.30 o 
  -8  10   6       47.89       39.75     13.30 o 
  -7  10   6       55.80       35.02     16.25 o 
  -6  10   6      547.82      533.51     30.32 o 
  -5  10   6        0.51       -2.76      8.81 o 
  -4  10   6      264.38      269.86     20.51 o 
  -3  10   6      306.02      279.38     20.15 o 
  -2  10   6        4.98        2.86      8.44 o 
  -1  10   6     1006.54     1017.84     50.26 o 
   0  10   6      907.11      824.16     45.16 o 
   1  10   6      378.37      355.96     32.96 o 
   2  10   6     1611.99     1579.68     61.76 o 
   3  10   6        2.67       -5.33     10.88 o 
   4  10   6     1540.90     1497.85     60.14 o 
   5  10   6      207.82      199.71     25.86 o 
   6  10   6       68.05       87.23     20.61 o 
   7  10   6       27.13       16.67     13.97 o 
   8  10   6      332.80      297.59     30.72 o 
   9  10   6        0.00      -11.19     12.43 o 
  -7  11   6      391.78      400.96     44.58 o 
  -6  11   6        0.15        0.47     10.22 o 
  -5  11   6      628.90      589.48     45.08 o 
  -4  11   6      193.08      233.25     21.77 o 
  -3  11   6       97.97      104.83     14.55 o 
  -2  11   6      476.58      463.57     38.29 o 
  -1  11   6       45.58       45.93     17.21 o 
   0  11   6     2897.14     2949.55     90.01 o 
   1  11   6      144.68      111.40     21.62 o 
   2  11   6      361.63      370.24     32.42 o 
   3  11   6      208.98      194.01     17.43 o 
   4  11   6      448.53      443.94     24.62 o 
   5  11   6      131.56      133.41     16.56 o 
   6  11   6      681.37      679.35     44.62 o 
   7  11   6      106.93      122.67     18.95 o 
   8  11   6      102.22       97.56     16.81 o 
   9  11   6      561.35      559.23     32.58 o 
  -6  12   6      663.59      694.14     28.38 o 
  -5  12   6        3.86       19.04      8.90 o 
  -4  12   6      372.78      352.10     36.82 o 
  -3  12   6      193.44      180.95     28.10 o 
  -2  12   6       46.35       56.51     19.53 o 
  -1  12   6       13.29        0.77     11.97 o 
   0  12   6       13.57       -1.70     11.81 o 
   1  12   6      181.88      159.57     25.09 o 
   2  12   6        8.30        5.71     12.58 o 
   3  12   6      310.10      302.92     31.34 o 
   4  12   6        0.25        1.70      9.37 o 
   5  12   6      256.92      273.04     21.86 o 
   6  12   6      150.59      132.22     18.31 o 
   7  12   6      267.35      253.30     22.75 o 
  -4  13   6       30.99       22.70     16.91 o 
  -3  13   6        2.12       12.43     14.05 o 
  -2  13   6       60.48       75.88     22.62 o 
  -1  13   6      173.02      117.88     23.85 o 
   0  13   6        2.79        4.79     12.04 o 
   1  13   6      113.43      103.68     22.62 o 
   2  13   6      195.33      156.71     25.94 o 
   3  13   6       27.56       33.27     16.21 o 
   4  13   6      199.82      251.43     30.88 o 
   5  13   6       33.34       20.59     11.02 o 
   6  13   6      260.33      246.72     22.91 o 
  -1  14   6       59.00       63.30     19.30 o 
   0  14   6      108.90      131.39     26.25 o 
   1  14   6      128.56      123.75     25.86 o 
   2  14   6       31.18       26.40     16.13 o 
   3  14   6      512.51      570.80     43.93 o 
  -3 -11   7       76.13       75.11     25.71 o 
  -2 -11   7      107.78      125.21     29.10 o 
  -1 -11   7      479.43      472.21     44.47 o 
   0 -11   7        9.71       13.50     23.66 o 
   1 -11   7      557.47      544.47     43.85 o 
   2 -11   7      369.35      427.98     40.53 o 
   3 -11   7       55.54       58.59     22.77 o 
   4 -11   7      423.36      486.19     42.92 o 
  -5 -10   7       64.70       67.32     26.09 o 
  -4 -10   7       57.09       67.86     24.93 o 
  -3 -10   7       67.12       21.77     19.84 o 
  -2 -10   7      699.13      771.89     54.12 o 
  -1 -10   7       10.41       -4.16     11.97 o 
   0 -10   7      507.31      547.60     30.72 o 
   1 -10   7      653.22      598.74     43.08 o 
   2 -10   7      345.36      366.61     37.13 o 
   3 -10   7      664.06      661.42     46.16 o 
   4 -10   7        6.35        7.49     17.29 o 
   5 -10   7      447.84      465.04     42.54 o 
   6 -10   7       28.41       28.87     18.06 o 
  -6  -9   7      198.66      158.56     32.19 o 
  -5  -9   7       10.36       -0.23     16.91 o 
  -4  -9   7      118.76      113.40     26.48 o 
  -3  -9   7      527.96      497.92     42.84 o 
  -2  -9   7        9.24       17.43     11.75 o 
  -1  -9   7     1816.78     1957.33     76.89 o 
   0  -9   7        8.16       -0.53     10.48 o 
   1  -9   7      804.89      710.29    137.76 o 
   2  -9   7     2499.17     2294.30     80.28 o 
   3  -9   7        7.21       37.13     18.37 o 
   4  -9   7      749.70      738.78     48.40 o 
   5  -9   7        1.56       23.24     16.83 o 
   6  -9   7      132.47      145.13     27.95 o 
   7  -9   7        9.02       -8.88     14.67 o 
  -7  -8   7      222.25      273.35     36.98 o 
  -6  -8   7        2.81      -13.20     13.74 o 
  -5  -8   7      284.59      342.06     37.52 o 
  -4  -8   7      874.63      908.15     49.33 o 
  -3  -8   7      170.24      152.23     18.05 o 
  -2  -8   7     1022.25     1116.17     39.52 o 
  -1  -8   7       19.21       19.71     10.67 o 
   0  -8   7      673.21      768.52     32.93 o 
   1  -8   7     1183.84     1277.62     69.28 o 
   2  -8   7       67.29       71.95     19.45 o 
   3  -8   7      490.58      462.80     36.98 o 
   4  -8   7       28.10       30.26     16.13 o 
   5  -8   7       33.07       43.00     18.06 o 
   6  -8   7        0.12       -5.17     13.05 o 
   7  -8   7      171.95      157.25     29.18 o 
   8  -8   7       11.96       37.90     19.69 o 
   9  -8   7      419.36      433.85     43.69 o 
  -8  -7   7      747.02      747.04     54.42 o 
  -7  -7   7        1.23        2.01     16.44 o 
  -6  -7   7      370.01      303.54     34.43 o 
  -5  -7   7      716.26      696.59     54.69 o 
  -4  -7   7      187.62      185.19     19.76 o 
  -3  -7   7     1294.87     1305.79     41.78 o 
  -2  -7   7       21.53        2.05      9.56 o 
  -1  -7   7      402.74      418.13     25.36 o 
   0  -7   7       47.02       63.84     13.50 o 
   1  -7   7       24.99       23.32     14.20 o 
   2  -7   7      117.73       83.14     19.76 o 
   3  -7   7     1011.97     1047.87     51.80 o 
   4  -7   7       53.43       51.80     17.83 o 
   5  -7   7      327.81      348.24     34.20 o 
   6  -7   7      167.31      200.71     28.56 o 
   7  -7   7       14.09       23.93     18.68 o 
   8  -7   7     1226.72     1355.19     67.39 o 
   9  -7   7        4.53       23.00     18.53 o 
  -9  -6   7     1040.01     1001.55     61.68 o 
  -8  -6   7       36.88       25.48     18.60 o 
  -7  -6   7     1674.08     1689.38     75.27 o 
  -6  -6   7        3.40       -4.70      8.68 o 
  -5  -6   7      144.60      143.59     16.30 o 
  -4  -6   7     1474.84     1523.24     44.00 o 
  -3  -6   7        9.71       36.05     11.60 o 
  -2  -6   7      475.95      558.14     27.07 o 
  -1  -6   7      720.10      628.31     27.44 o 
   0  -6   7       68.80       45.53     11.57 o 
   1  -6   7        0.04       -8.28      8.65 o 
   2  -6   7     1361.80     1389.78     55.20 o 
   3  -6   7        2.37       -3.24     12.81 o 
   4  -6   7     1901.38     1837.75     66.16 o 
   5  -6   7      556.16      477.62     36.90 o 
   6  -6   7       10.29       18.60     16.44 o 
   8  -6   7       22.49       17.06     16.83 o 
   9  -6   7     1267.26     1273.60     64.92 o 
  10  -6   7       40.71       13.97     18.14 o 
  -9  -5   7       82.72       54.89     21.07 o 
  -8  -5   7     2071.51     2077.26     87.00 o 
  -7  -5   7       86.80      102.09     16.67 o 
  -6  -5   7      694.16      691.43     30.37 o 
  -5  -5   7      159.10      180.67     21.23 o 
  -4  -5   7      317.36      306.91     35.86 o 
  -3  -5   7      590.92      573.27     26.64 o 
  -2  -5   7     1586.28     1641.02     42.27 o 
  -1  -5   7       35.68       21.46      9.58 o 
   0  -5   7      110.15      116.47     13.75 o 
   1  -5   7     1979.89     2181.51     66.70 o 
   2  -5   7       15.13       37.44     14.82 o 
   3  -5   7     2020.26     2178.27     69.09 o 
   4  -5   7      519.15      592.41     38.06 o 
   5  -5   7     5185.26     5415.99    123.90 o 
   6  -5   7      363.75      356.73     32.73 o 
   7  -5   7      609.67      644.90     44.08 o 
   8  -5   7     1669.86     1633.88     68.94 o 
   9  -5   7       15.10       11.19     17.14 o 
  10  -5   7      142.48      134.17     27.02 o 
  11  -5   7        8.12       -3.78     14.51 o 
 -10  -4   7       24.15       11.12     14.28 o 
  -9  -4   7     1050.59     1130.43     42.17 o 
  -8  -4   7       44.50       46.37     13.34 o 
  -7  -4   7      362.20      407.34     24.48 o 
  -6  -4   7        4.54        2.51     16.37 o 
  -5  -4   7      230.03      237.41     37.40 o 
  -4  -4   7      263.74      334.19     21.78 o 
  -3  -4   7     1279.91     1136.91     34.63 o 
  -2  -4   7      485.06      540.03     24.43 o 
  -1  -4   7      654.39      617.04     24.96 o 
   0  -4   7       57.34       73.28     11.06 o 
   1  -4   7        4.33        2.60      7.80 o 
   2  -4   7     5376.61     5358.25    111.55 o 
   3  -4   7      282.05      279.53     26.32 o 
   5  -4   7     2906.15     2879.68     81.06 o 
   6  -4   7        8.24       18.60     14.13 o 
   7  -4   7      909.77      883.75     48.25 o 
   8  -4   7       51.04       29.33     15.36 o 
   9  -4   7      394.79      399.80     35.67 o 
  10  -4   7       11.30        5.56     14.36 o 
  11  -4   7       96.54       99.20     24.32 o 
 -10  -3   7      199.50      225.00     21.64 o 
  -9  -3   7        0.88       -8.47      8.47 o 
  -8  -3   7     1014.78      962.30     36.49 o 
  -7  -3   7      531.45      561.32     33.74 o 
  -6  -3   7       44.10       56.31     12.05 o 
  -5  -3   7        0.76       -6.75      7.73 o 
  -4  -3   7      139.08      114.05     30.57 o 
  -3  -3   7        0.21        9.48     14.51 o 
  -2  -3   7     8199.69     8268.37    107.25 o 
  -1  -3   7      130.90      141.60     24.55 o 
   0  -3   7       20.04       19.81      8.10 o 
   1  -3   7     7123.28     6893.16    128.07 o 
   2  -3   7     1217.34     1160.35     43.62 o 
   3  -3   7     6229.38     6322.75    123.82 o 
   4  -3   7      615.16      517.30     31.03 o 
   5  -3   7        8.66       17.52     12.12 o 
   6  -3   7      201.10      225.72     25.55 o 
   7  -3   7      939.98      918.26     46.01 o 
   8  -3   7      335.45      375.41     33.66 o 
   9  -3   7      388.94      384.21     34.82 o 
  10  -3   7       55.22       42.38     17.76 o 
  11  -3   7       69.53       18.22     16.98 o 
  12  -3   7      456.69      438.63     41.15 o 
 -10  -2   7      168.88      183.42     19.45 o 
  -9  -2   7      283.71      278.92     30.53 o 
  -8  -2   7      125.03      163.56     17.28 o 
  -7  -2   7       57.55       45.71     12.39 o 
  -6  -2   7        3.15        0.15      7.98 o 
  -5  -2   7     2467.55     2436.41     51.28 o 
  -4  -2   7      284.26      369.79     27.71 o 
  -3  -2   7     5533.13     5603.00     80.70 o 
  -2  -2   7     4325.38     4360.96     67.09 o 
  -1  -2   7     6818.44     6643.43     64.30 o 
   0  -2   7      626.93      584.85     29.64 o 
   1  -2   7     1104.93     1272.36     44.31 o 
   2  -2   7     4124.86     4010.77     85.69 o 
   3  -2   7      310.56      346.54     24.55 o 
   4  -2   7      682.92      645.68     32.89 o 
   5  -2   7      188.45      158.18     18.91 o 
   6  -2   7      253.11      238.08     24.24 o 
   7  -2   7      773.56      759.93     41.15 o 
   8  -2   7     2048.82     2035.69     69.25 o 
   9  -2   7      120.39       84.84     19.45 o 
  10  -2   7      258.72      228.73     28.33 o 
  11  -2   7      402.07      407.68     37.29 o 
  12  -2   7        8.35       -4.32     14.28 o 
 -11  -1   7       30.39       -3.17     17.06 o 
 -10  -1   7       19.93       12.81     16.67 o 
  -9  -1   7     1340.20     1226.64     40.92 o 
  -8  -1   7      131.44      121.66     17.18 o 
  -7  -1   7     1516.03     1553.77     42.33 o 
  -6  -1   7     3131.89     3078.93     59.36 o 
  -5  -1   7      375.05      343.46     27.29 o 
  -4  -1   7     4434.50     4305.98     68.04 o 
  -3  -1   7     1620.19     1498.71     35.45 o 
  -2  -1   7     5205.18     4824.52     69.51 o 
  -1  -1   7      241.76      259.70      9.06 o 
   0  -1   7       25.69       31.25      5.07 o 
   1  -1   7      221.18      162.11     17.21 o 
   2  -1   7     2862.18     2876.44     66.70 o 
   3  -1   7      536.12      525.17     27.02 o 
   4  -1   7        1.63       -3.71      7.41 o 
   5  -1   7      288.26      268.65     23.00 o 
   6  -1   7     1097.41     1086.55     44.16 o 
   7  -1   7     6161.82     5905.58    121.35 o 
   8  -1   7      503.52      441.34     31.96 o 
   9  -1   7      437.43      513.21     36.05 o 
  10  -1   7      924.76      815.20     45.47 o 
  11  -1   7        0.20       -5.25     13.97 o 
  12  -1   7      877.00      811.19     50.26 o 
 -11   0   7        0.14        1.70     14.51 o 
 -10   0   7      871.23      836.66     53.03 o 
  -9   0   7        3.06       -2.55     13.36 o 
  -8   0   7     3926.51     3926.54     71.88 o 
  -7   0   7      225.86      253.02     19.07 o 
  -6   0   7     1337.51     1360.88     37.12 o 
  -5   0   7     4470.89     4070.47     66.20 o 
  -4   0   7     2107.99     2325.78     45.27 o 
  -3   0   7     9583.45     9698.98     86.54 o 
  -2   0   7      231.05      225.59      8.88 o 
  -1   0   7     1297.25     1531.32     27.56 o 
   0   0   7       12.77       31.15      5.16 o 
   1   0   7     2830.93     2735.46     40.45 o 
   2   0   7     4331.93     4675.98     89.01 o 
   3   0   7     1390.84     1365.85     41.53 o 
   4   0   7      357.11      328.55     22.23 o 
   5   0   7       94.76      111.63     15.13 o 
   6   0   7      454.13      466.58     28.10 o 
   7   0   7       46.97       81.06     16.37 o 
   8   0   7     2562.99     2569.58     72.41 o 
   9   0   7      352.99      328.71     29.26 o 
  10   0   7       56.30       64.15     17.99 o 
  11   0   7     1378.37     1270.05     57.13 o 
 -11   1   7      214.92      220.78     34.12 o 
 -10   1   7       15.04        3.01     16.06 o 
  -9   1   7     2192.22     2075.98     80.52 o 
  -8   1   7       27.89       44.23     18.14 o 
  -7   1   7     1386.18     1338.27     37.31 o 
  -6   1   7     1655.77     1757.59     47.09 o 
  -5   1   7      160.64      132.17     14.47 o 
  -4   1   7      731.51      758.78     16.61 o 
  -3   1   7       34.85       65.90      5.62 o 
  -2   1   7     1937.63     1851.78     31.49 o 
  -1   1   7     1301.73     1192.15     24.00 o 
   0   1   7     5190.46     5942.99     69.79 o 
   1   1   7     5489.60     5257.89     64.01 o 
   2   1   7     1475.08     1520.57     28.56 o 
   3   1   7      657.18      619.83     18.47 o 
   4   1   7     5027.54     5084.76    109.74 o 
   5   1   7     1172.68      987.27     34.74 o 
   6   1   7      190.01      217.70     20.15 o 
   7   1   7     4728.73     4745.54     97.11 o 
   8   1   7        0.38        8.34     12.35 o 
   9   1   7      705.06      764.64     38.91 o 
  12   1   7      605.03      611.48     41.45 o 
 -11   2   7       10.59       18.60     17.99 o 
 -10   2   7      454.33      497.54     43.00 o 
  -9   2   7        4.89       -8.34     12.43 o 
  -8   2   7     1052.99     1120.82     56.28 o 
  -7   2   7      133.65      156.86     23.62 o 
  -6   2   7      198.00      203.48     15.45 o 
  -5   2   7     2404.33     2290.79     33.42 o 
  -4   2   7     3904.36     3994.64     46.36 o 
  -3   2   7     2511.16     2274.80     50.02 o 
  -2   2   7     2205.01     2285.32     71.41 o 
  -1   2   7     4458.52     4605.13     59.68 o 
   0   2   7      380.24      282.10     12.97 o 
   1   2   7    40692.29    38742.78    357.31 o 
   2   2   7     1014.62     1291.00     27.68 o 
   3   2   7     7206.46     7173.55     83.06 o 
   4   2   7     6000.33     6135.82     75.14 o 
   5   2   7     1533.29     1638.43     33.01 o 
   6   2   7     4204.59     4340.94     62.84 o 
   7   2   7     1387.51     1340.76     32.86 o 
   8   2   7      612.00      624.55     24.11 o 
   9   2   7       35.65       30.88     13.59 o 
  10   2   7      290.55      287.40     27.64 o 
  11   2   7      139.63      109.54     21.15 o 
  12   2   7      225.74      188.59     26.71 o 
 -11   3   7      231.74      275.44     36.82 o 
 -10   3   7      202.70      233.83     33.19 o 
  -9   3   7      765.19      797.45     50.87 o 
  -8   3   7       16.11       22.70     16.75 o 
  -7   3   7       11.15       18.84     13.90 o 
  -6   3   7      647.38      638.96     39.45 o 
  -5   3   7      919.85      839.39     25.45 o 
  -4   3   7      365.56      359.38     16.62 o 
  -3   3   7     4089.54     4016.68     58.30 o 
  -2   3   7      663.57      678.85     27.75 o 
  -1   3   7     4789.87     4757.59     62.66 o 
   0   3   7    34509.13    34863.68    325.53 o 
   1   3   7      651.17      580.33     20.69 o 
   2   3   7    20538.56    22105.37    213.52 o 
   3   3   7        1.85       18.94      5.65 o 
   4   3   7       57.74       85.31      8.12 o 
   5   3   7     2490.77     2466.43     40.62 o 
   6   3   7      887.03      946.32     24.92 o 
   7   3   7      641.85      640.43     35.59 o 
   8   3   7        0.35       -0.23     10.58 o 
   9   3   7        6.04        8.11     11.97 o 
  10   3   7       50.24       37.05     15.21 o 
  11   3   7      457.57      424.28     34.97 o 
  12   3   7        0.58       12.04     14.74 o 
 -10   4   7      331.08      266.18     35.82 o 
  -9   4   7      430.21      479.78     42.30 o 
  -8   4   7      255.09      275.83     30.88 o 
  -7   4   7       12.00       17.83     13.12 o 
  -6   4   7     1568.30     1489.40     37.59 o 
  -5   4   7      121.14      108.97     24.05 o 
  -4   4   7     1827.51     1870.53     46.78 o 
  -3   4   7      199.69      236.39     14.30 o 
  -2   4   7     1920.88     1841.41     38.98 o 
  -1   4   7     2703.01     2701.00     44.60 o 
   0   4   7      467.48      498.40     17.88 o 
   1   4   7    14653.80    14703.72    150.14 o 
   2   4   7        7.66       20.11      7.45 o 
   3   4   7      726.68      736.83     18.96 o 
   4   4   7      707.66      673.36     32.27 o 
   5   4   7      488.91      579.53     24.86 o 
   6   4   7     3343.48     3371.12     82.29 o 
   7   4   7     2857.12     2712.86     75.04 o 
   8   4   7     2816.37     2839.15     80.75 o 
   9   4   7     1248.66     1279.23     55.35 o 
  10   4   7      496.07      561.15     38.68 o 
  11   4   7       24.09       18.60     14.98 o 
  12   4   7      687.84      743.56     47.63 o 
 -10   5   7      652.91      622.59     50.80 o 
  -9   5   7      168.91      206.81     31.34 o 
  -8   5   7      436.76      390.23     35.82 o 
  -7   5   7      129.97      169.97     33.50 o 
  -6   5   7        1.92        9.32      8.31 o 
  -5   5   7     4094.44     4106.87     78.35 o 
  -4   5   7        0.37        4.27      6.81 o 
  -3   5   7      459.79      371.24     18.31 o 
  -2   5   7      432.13      384.26     39.91 o 
  -1   5   7       54.25       42.86      7.77 o 
   0   5   7     3869.02     3707.83     54.34 o 
   1   5   7        5.23        8.95      5.25 o 
   2   5   7      701.58      670.55     18.35 o 
   3   5   7      777.75      757.45     21.27 o 
   4   5   7       38.28       34.35     10.96 o 
   5   5   7     2146.39     2261.03     64.15 o 
   6   5   7     3380.36     3354.52     83.84 o 
   7   5   7      228.18      216.38     24.70 o 
   8   5   7      168.09      177.71     23.08 o 
   9   5   7     2549.93     2542.87     79.82 o 
  10   5   7        9.06       -2.32     12.04 o 
  11   5   7     1528.29     1603.00     68.32 o 
  12   5   7        7.98       -1.85     13.12 o 
 -10   6   7       11.54       18.99     17.83 o 
  -9   6   7      743.55      722.87     51.18 o 
  -8   6   7       51.25       57.28     20.07 o 
  -7   6   7      274.85      229.84     18.72 o 
  -6   6   7     1831.72     1678.73     44.19 o 
  -5   6   7      128.85      179.16     21.54 o 
  -4   6   7     4257.17     4192.71     80.17 o 
  -3   6   7        7.11        6.48      6.93 o 
  -2   6   7       21.67       49.50      9.11 o 
  -1   6   7     3319.63     3212.28     53.03 o 
   0   6   7     1068.40     1097.76     27.59 o 
   1   6   7     2254.80     2185.67     59.83 o 
   2   6   7      918.20      936.42     22.09 o 
   3   6   7      429.20      383.05     26.48 o 
   4   6   7        0.29        1.93     10.19 o 
   5   6   7     4479.75     4394.52     97.89 o 
   6   6   7      157.43      146.98     20.84 o 
   7   6   7     5492.94     5629.36    121.28 o 
   8   6   7       25.86       22.70     13.51 o 
   9   6   7      165.66      179.48     25.01 o 
  10   6   7     1056.61     1016.69     52.49 o 
  11   6   7       27.05       18.06     16.06 o 
  12   6   7      547.37      663.43     46.86 o 
  -9   7   7      182.23      161.65     29.33 o 
  -8   7   7      288.59      323.65     23.55 o 
  -7   7   7      987.25     1037.62     37.74 o 
  -6   7   7        1.19       -8.16      8.16 o 
  -5   7   7     1863.52     2001.34     49.15 o 
  -4   7   7       31.06       41.12     24.01 o 
  -3   7   7      518.05      559.80     24.24 o 
  -2   7   7       91.22      117.83     12.08 o 
  -1   7   7      271.41      288.97     16.84 o 
   0   7   7      420.58      426.92     18.42 o 
   1   7   7      363.49      304.18     15.18 o 
   2   7   7     2012.15     2072.90     63.15 o 
   3   7   7      225.32      160.18     20.38 o 
   4   7   7     3816.10     3976.58     94.03 o 
   5   7   7      403.45      398.18     30.42 o 
   6   7   7     3131.14     3208.77     85.69 o 
   7   7   7      162.78      200.09     23.93 o 
   8   7   7      483.44      517.30     35.97 o 
   9   7   7      120.25      116.34     21.77 o 
  10   7   7       89.03       65.69     19.99 o 
  11   7   7      708.58      766.57     47.86 o 
  -9   8   7      351.22      374.46     27.03 o 
  -8   8   7      160.24      187.05     27.75 o 
  -7   8   7        4.95        7.94      9.31 o 
  -6   8   7     1337.16     1324.96     65.96 o 
  -5   8   7      167.32      190.87     17.66 o 
  -4   8   7      659.52      628.98     27.96 o 
  -3   8   7       86.14      113.24     13.70 o 
  -2   8   7      246.04      249.77     17.86 o 
  -1   8   7      385.80      407.94     42.81 o 
   0   8   7     4259.19     4175.52     64.58 o 
   1   8   7       94.97       87.77     18.06 o 
   2   8   7     2194.04     2210.85     68.32 o 
   3   8   7     1380.14     1455.63     55.50 o 
   4   8   7       57.17       41.61     15.83 o 
   5   8   7     2701.90     2615.36     76.97 o 
   6   8   7      180.29      152.93     22.46 o 
   7   8   7     1456.37     1328.64     55.27 o 
   8   8   7      182.79      147.52     23.08 o 
   9   8   7        7.59        3.71     12.27 o 
  10   8   7       32.30       11.43     14.05 o 
  11   8   7       18.87        1.85     14.44 o 
  -8   9   7        8.92        0.91     10.20 o 
  -7   9   7      172.23      174.55     30.34 o 
  -6   9   7      195.59      175.77     23.00 o 
  -5   9   7      207.61      249.16     20.40 o 
  -4   9   7      159.94      134.93     17.33 o 
  -3   9   7       27.89       14.29      9.11 o 
  -2   9   7       16.22       11.25      9.03 o 
  -1   9   7     1359.98     1493.95     38.40 o 
   0   9   7       91.84      116.03     21.46 o 
   1   9   7     3259.37     3395.98     91.63 o 
   2   9   7      970.44     1089.10     50.26 o 
   3   9   7      293.58      316.89     30.18 o 
   4   9   7     1965.67     1889.55     67.16 o 
   5   9   7      139.02      147.83     23.70 o 
   6   9   7     1331.11     1370.17     57.43 o 
   7   9   7      129.06      145.75     22.85 o 
   8   9   7      142.44      109.54     21.85 o 
   9   9   7        1.25       -3.71     12.74 o 
  10   9   7       26.96       30.11     16.29 o 
  -8  10   7        0.03       12.53     11.30 o 
  -7  10   7      161.12      136.00     18.98 o 
  -6  10   7       27.77       34.57     12.40 o 
  -5  10   7      423.99      453.34     27.30 o 
  -4  10   7        1.23        1.97      7.97 o 
  -3  10   7      103.85      116.70     14.68 o 
  -2  10   7      138.80      142.46     15.22 o 
  -1  10   7      414.96      397.41     33.50 o 
   0  10   7      146.74      136.41     22.31 o 
   1  10   7      232.00      160.42     23.47 o 
   2  10   7      925.04      917.41     48.33 o 
   3  10   7      770.81      724.96     43.23 o 
   4  10   7        9.40        3.71     13.36 o 
   5  10   7      820.18      737.00     44.70 o 
   6  10   7      229.00      244.33     29.18 o 
   7  10   7       34.31       31.73     16.06 o 
   8  10   7        0.60       -9.11     11.43 o 
   9  10   7      231.87      267.72     31.65 o 
  -7  11   7        2.45       20.34     12.24 o 
  -6  11   7      581.17      643.07     47.71 o 
  -5  11   7       44.51       40.18     12.94 o 
  -4  11   7      499.01      507.83     44.58 o 
  -3  11   7      256.33      228.89     30.11 o 
  -2  11   7       14.57       12.43     14.74 o 
  -1  11   7      951.59      998.93     52.88 o 
   0  11   7       97.68      122.82     23.47 o 
   1  11   7       57.32       52.11     17.29 o 
   2  11   7      178.26      174.47     25.24 o 
   3  11   7       26.48       28.64     16.29 o 
   4  11   7       21.24       30.34     16.83 o 
   5  11   7      146.74      180.49     25.71 o 
   6  11   7        0.14       -3.47     13.12 o 
   7  11   7      158.73      130.39     24.39 o 
   8  11   7      221.40      161.19     27.17 o 
  -5  12   7      610.24      659.13     32.76 o 
  -4  12   7      221.23      225.42     32.27 o 
  -3  12   7      129.88      158.87     27.56 o 
  -2  12   7      179.05      204.11     29.64 o 
  -1  12   7       96.17       76.04     20.77 o 
   0  12   7      100.71       81.44     20.46 o 
   1  12   7      102.42       89.16     20.77 o 
   2  12   7       14.57       11.19     13.74 o 
   3  12   7        9.75        2.39     12.89 o 
   4  12   7       54.95       61.60     20.38 o 
   5  12   7        1.34        5.72      9.73 o 
   6  12   7      341.79      321.52     23.86 o 
   7  12   7      188.15      166.14     19.95 o 
  -4  13   7      171.41      172.38     31.03 o 
  -3  13   7      256.36      253.21     33.81 o 
  -2  13   7        2.58       -6.25     13.59 o 
  -1  13   7      294.47      338.82     36.13 o 
   0  13   7       30.05       14.74     13.97 o 
   1  13   7        0.03      -10.27     10.27 o 
   2  13   7       98.46      101.82     23.00 o 
   3  13   7       79.58      103.91     24.32 o 
   4  13   7        0.31       13.66     14.51 o 
   5  13   7      242.69      245.64     32.19 o 
   6  13   7      107.57       97.25     18.06 o 
  -1  14   7       52.93       39.14     17.14 o 
   0  14   7        6.04       -2.47     11.89 o 
   1  14   7       87.66      118.27     25.01 o 
   2  14   7      308.22      269.57     33.27 o 
   3  14   7       36.41       48.09     19.92 o 
   0 -11   8      145.32      143.08     20.63 o 
   1 -11   8      146.36       54.94     65.93 o 
   2 -11   8       44.90       36.05     22.08 o 
  -4 -10   8        7.07      -16.13     16.13 o 
  -3 -10   8      167.77      139.96     30.57 o 
  -2 -10   8       52.18       68.94     23.85 o 
  -1 -10   8      561.46      587.27     54.00 o 
   0 -10   8        1.38       12.37     12.50 o 
   1 -10   8      744.07      760.55     49.56 o 
   2 -10   8      297.95      324.07     36.67 o 
   3 -10   8      114.55      117.03     26.56 o 
   4 -10   8      645.16      687.13     49.17 o 
   5 -10   8       73.59       57.90     23.00 o 
  -5  -9   8       20.40       36.98     20.69 o 
  -4  -9   8      300.93      266.87     35.74 o 
  -3  -9   8        1.93       -6.66     10.30 o 
  -2  -9   8      903.21      966.08     39.69 o 
  -1  -9   8       31.36       28.15     12.02 o 
   0  -9   8      555.60      537.64     30.38 o 
   1  -9   8     1034.52      991.06     53.81 o 
   2  -9   8       36.10       31.26     18.53 o 
   3  -9   8     1190.24     1146.92     58.98 o 
   4  -9   8        2.16        8.65     16.13 o 
   5  -9   8      698.71      700.18     49.17 o 
   6  -9   8       86.18      103.44     26.09 o 
   7  -9   8        2.08       -5.33     15.21 o 
  -6  -8   8      603.44      590.56     49.25 o 
  -5  -8   8       39.91       13.05     18.06 o 
  -4  -8   8      737.29      759.73     35.27 o 
  -3  -8   8      582.02      628.00     32.62 o 
  -2  -8   8       34.78       29.71     12.56 o 
  -1  -8   8      717.72      806.66     76.77 o 
   0  -8   8       70.67      102.34     21.07 o 
   1  -8   8      371.74      410.53     35.12 o 
   2  -8   8      654.78      732.91     45.24 o 
   3  -8   8        4.89       20.15     15.29 o 
   4  -8   8      763.64      869.55     51.57 o 
   5  -8   8      117.04      101.13     24.39 o 
   6  -8   8       19.84       35.36     18.84 o 
   7  -8   8        1.24      -14.05     14.05 o 
   8  -8   8      282.51      344.92     38.52 o 
  -7  -7   8      475.47      559.83     47.17 o 
  -6  -7   8      185.39      190.91     31.26 o 
  -5  -7   8      135.97      164.98     29.61 o 
  -4  -7   8     1528.11     1576.92     48.01 o 
  -3  -7   8      141.12      134.42     21.11 o 
  -2  -7   8      702.11      708.36     32.16 o 
  -1  -7   8        0.99        3.88      9.42 o 
   0  -7   8      225.41      240.93     21.23 o 
   1  -7   8       80.58       20.90     25.28 o 
   2  -7   8       99.06      118.73     22.16 o 
   3  -7   8      160.59      173.77     25.55 o 
   4  -7   8      951.87      989.74     52.42 o 
   5  -7   8      131.83       85.46     21.69 o 
   6  -7   8      132.15      119.12     24.24 o 
   7  -7   8      775.30      844.46     52.88 o 
   8  -7   8        9.24        0.08     17.76 o 
   9  -7   8      802.49      779.54     54.81 o 
  -8  -6   8     1495.13     1525.72     75.04 o 
  -7  -6   8       20.35       21.59     11.61 o 
  -6  -6   8      848.09      858.10     36.63 o 
  -5  -6   8      283.26      285.87     61.10 o 
  -4  -6   8      129.53      137.54     16.39 o 
  -3  -6   8     1739.05     1806.81     48.92 o 
  -2  -6   8       89.30       94.55     14.90 o 
  -1  -6   8      209.91      187.45     18.11 o 
   0  -6   8       47.82       41.17     12.26 o 
   1  -6   8      210.62      202.80     25.09 o 
   2  -6   8        2.37        5.56     13.59 o 
   3  -6   8      809.17      760.62     43.85 o 
   4  -6   8       34.67       25.17     16.60 o 
   5  -6   8       59.49       68.63     19.53 o 
   6  -6   8      798.66      804.47     48.48 o 
   7  -6   8       96.07       91.17     23.08 o 
   8  -6   8     1910.43     1866.16     77.58 o 
   9  -6   8        1.45        2.39     18.37 o 
  10  -6   8      485.97      468.35     43.69 o 
  -9  -5   8     1014.06      938.64     58.52 o 
  -8  -5   8       38.63       30.61     13.06 o 
  -7  -5   8     1948.26     1891.72     53.72 o 
  -6  -5   8       87.09       77.53     14.59 o 
  -5  -5   8      203.40      218.66     19.26 o 
  -4  -5   8      939.49      959.98     35.12 o 
  -3  -5   8      285.23      278.18     21.50 o 
  -2  -5   8     2519.71     2682.10     57.86 o 
  -1  -5   8     1430.22     1437.97     41.08 o 
   0  -5   8        0.36        8.34      9.08 o 
   1  -5   8       21.21        4.97      9.92 o 
   2  -5   8      239.64      251.59     27.25 o 
   3  -5   8      214.31      188.98     24.39 o 
   4  -5   8     3572.91     3510.38     95.26 o 
   5  -5   8      107.69      107.00     21.38 o 
   6  -5   8      119.67      116.10     23.62 o 
   7  -5   8     2006.65     1950.23     74.03 o 
   8  -5   8       60.38       62.76     20.15 o 
   9  -5   8      850.40      803.31     52.34 o 
  10  -5   8        7.83       -4.32     14.51 o 
  -9  -4   8       16.72       13.95     11.38 o 
  -8  -4   8     1159.35     1157.19     42.49 o 
  -7  -4   8      145.23      171.96     18.78 o 
  -6  -4   8      410.42      452.79     26.59 o 
  -5  -4   8       98.01      107.14     15.20 o 
  -4  -4   8      229.12      229.52     19.06 o 
  -3  -4   8     2174.92     2063.16     70.29 o 
  -2  -4   8     2298.47     2264.41     50.74 o 
  -1  -4   8      155.30      149.42     14.99 o 
   0  -4   8      103.67       79.03     12.37 o 
   1  -4   8     1474.30     1438.72     53.88 o 
   2  -4   8        1.48       -0.77     12.58 o 
   3  -4   8     4814.66     4713.04    107.46 o 
   4  -4   8      321.23      288.49     28.64 o 
   5  -4   8      703.24      695.78     41.53 o 
   6  -4   8        5.56       19.76     14.90 o 
   7  -4   8      319.50      337.97     33.58 o 
   8  -4   8     1109.13     1109.63     55.27 o 
   9  -4   8       31.51       44.16     19.14 o 
  10  -4   8       41.88       43.38     19.14 o 
  11  -4   8        3.29       -5.02     15.44 o 
 -10  -3   8        2.63        8.48     11.05 o 
  -9  -3   8      764.00      794.87     35.92 o 
  -8  -3   8       23.01        2.89     11.81 o 
  -7  -3   8     1123.06     1119.29     38.89 o 
  -6  -3   8       72.03       71.59     13.07 o 
  -5  -3   8      292.33      302.39     20.61 o 
  -4  -3   8       59.57       82.00     16.40 o 
  -3  -3   8     1654.23     1625.03     41.70 o 
  -2  -3   8      124.77      139.42     15.25 o 
  -1  -3   8     3985.24     3888.54     66.32 o 
   0  -3   8     1834.41     1981.11     60.68 o 
   1  -3   8        1.68       -2.62     11.50 o 
   2  -3   8     6662.35     6535.04    127.92 o 
   3  -3   8      105.21       93.87     17.99 o 
   4  -3   8     3028.40     2996.40     80.21 o 
   5  -3   8       65.53       51.80     16.29 o 
   6  -3   8      352.79      348.47     30.65 o 
   7  -3   8      591.46      597.04     39.06 o 
   8  -3   8       31.45       29.80     15.52 o 
   9  -3   8       72.99       67.47     19.76 o 
  10  -3   8       15.97       12.97     16.06 o 
  11  -3   8       76.97       72.49     22.08 o 
 -10  -2   8      146.13      168.21     30.18 o 
  -9  -2   8      136.00      138.74     17.33 o 
  -8  -2   8      267.46      262.17     20.99 o 
  -7  -2   8      225.37      296.10     21.64 o 
  -6  -2   8       17.85       48.34     28.18 o 
  -5  -2   8      362.38      366.33     21.60 o 
  -4  -2   8     3992.56     3658.27     65.50 o 
  -3  -2   8       30.06       11.48      8.68 o 
  -2  -2   8     8997.98     8962.75    115.02 o 
  -1  -2   8     2156.71     2219.99     30.23 o 
   0  -2   8       76.31       77.51     14.82 o 
   1  -2   8     2602.50     2573.29     67.01 o 
   2  -2   8     1029.68     1114.11     43.00 o 
   3  -2   8     7241.52     7053.88    132.16 o 
   4  -2   8      852.17      779.00     38.75 o 
   5  -2   8        9.03       15.05     12.74 o 
   6  -2   8      732.90      784.48     40.30 o 
   7  -2   8     1348.98     1347.24     55.43 o 
   8  -2   8      465.05      428.37     35.12 o 
   9  -2   8      335.08      378.42     33.66 o 
  10  -2   8       64.75       42.54     18.22 o 
  11  -2   8       33.59       50.87     19.07 o 
  12  -2   8      415.25      409.84     39.60 o 
 -10  -1   8      244.17      278.30     35.51 o 
  -9  -1   8       69.63       52.03     21.23 o 
  -8  -1   8     2092.92     2083.61     52.86 o 
  -7  -1   8        7.93       15.46     24.90 o 
  -6  -1   8      312.98      293.92     20.83 o 
  -5  -1   8     3080.77     3032.41     58.55 o 
  -4  -1   8      177.05      229.49     17.53 o 
  -3  -1   8     7683.25     7559.15    100.54 o 
  -2  -1   8      893.14      964.75     42.34 o 
  -1  -1   8      821.56      831.72     18.82 o 
   0  -1   8     4082.22     4087.36     54.10 o 
   1  -1   8      989.33     1055.75     39.83 o 
   2  -1   8     3766.36     4010.00     86.23 o 
   3  -1   8      244.18      259.69     22.00 o 
   4  -1   8     3560.04     3354.91     79.13 o 
   5  -1   8      204.26      259.54     23.85 o 
   6  -1   8     1665.01     1642.44     56.05 o 
   7  -1   8     1805.15     1772.99     60.14 o 
   8  -1   8     2435.41     2563.41     77.20 o 
   9  -1   8        6.14       13.28     14.74 o 
  10  -1   8     1135.59     1051.35     52.42 o 
  11  -1   8      211.32      221.17     28.25 o 
 -10   0   8       88.64       86.38     24.32 o 
  -9   0   8     1900.02     1952.47     79.28 o 
  -8   0   8        0.01       16.60     14.36 o 
  -7   0   8     2026.51     1961.35     47.91 o 
  -6   0   8      602.53      575.98     34.55 o 
  -5   0   8      305.56      336.00     30.49 o 
  -4   0   8     5486.28     5474.06     80.84 o 
  -3   0   8       23.09       76.04     23.66 o 
  -2   0   8     1373.98     1122.04     62.34 o 
  -1   0   8     3386.00     3422.53     58.75 o 
   0   0   8        9.43       17.99     10.88 o 
   1   0   8     2985.46     3206.39     46.80 o 
   2   0   8     1615.08     1569.47     30.89 o 
   3   0   8     1220.67     1365.08     43.85 o 
   4   0   8      669.80      698.48     31.50 o 
   5   0   8     1550.44     1528.19     48.94 o 
   6   0   8       17.40        3.40      9.88 o 
   7   0   8     3292.35     3366.33     82.68 o 
   8   0   8      124.51      153.39     21.31 o 
   9   0   8      619.23      662.43     38.37 o 
  10   0   8     1190.44     1057.52     50.41 o 
 -10   1   8      428.42      499.00     44.77 o 
  -9   1   8      114.44       82.37     23.55 o 
  -8   1   8     2439.37     2412.79     85.77 o 
  -7   1   8      355.51      310.72     31.26 o 
  -6   1   8      423.68      409.66     22.07 o 
  -5   1   8     1268.71     1223.87     34.27 o 
  -4   1   8      191.60      223.15     18.49 o 
  -3   1   8    17042.13    16666.18    152.14 o 
  -2   1   8     6706.11     6292.85    116.76 o 
  -1   1   8     1831.10     1951.75     33.77 o 
   0   1   8     2219.66     2233.41     36.91 o 
   1   1   8     7802.16     8474.90     97.89 o 
   2   1   8       99.67      137.34     11.11 o 
   3   1   8     4552.06     4999.70     66.54 o 
   4   1   8     1095.03     1159.66     28.15 o 
   5   1   8     1093.39     1136.32     29.16 o 
   6   1   8     3641.69     3552.92     78.82 o 
   7   1   8      103.88      141.66     18.53 o 
   8   1   8     1654.88     1637.20     54.58 o 
   9   1   8       99.92       76.27     16.44 o 
  11   1   8      510.73      433.00     34.28 o 
  12   1   8      157.15      186.20     26.56 o 
 -10   2   8       52.61       22.23     18.68 o 
  -9   2   8      959.20      822.30     53.65 o 
  -8   2   8        4.63       -4.79     12.27 o 
  -7   2   8      559.66      588.78     40.53 o 
  -6   2   8      902.19      928.60     48.40 o 
  -5   2   8      377.22      384.67     19.95 o 
  -4   2   8     2212.80     2473.06     35.07 o 
  -3   2   8      711.08      839.14     22.67 o 
  -2   2   8     2139.35     2031.59     73.95 o 
  -1   2   8       17.85       25.07      6.48 o 
   0   2   8     6484.19     6633.47     79.06 o 
   1   2   8      115.48      125.39     11.81 o 
   2   2   8    11938.69    12216.15    259.81 o 
   3   2   8     2227.94     2329.97     39.62 o 
   4   2   8     3636.59     3744.23     55.15 o 
   5   2   8     4544.89     4731.94     68.71 o 
   6   2   8        0.16        8.07      7.28 o 
   7   2   8     1149.59     1138.98     43.42 o 
   8   2   8        0.00        2.39      8.32 o 
   9   2   8      190.67      204.19     24.63 o 
  10   2   8       73.51       80.28     19.38 o 
  11   2   8       88.65      117.03     22.39 o 
  12   2   8      337.68      363.29     34.82 o 
 -10   3   8      527.34      488.27     43.62 o 
  -9   3   8      226.17      203.18     30.57 o 
  -8   3   8      786.83      758.69     48.25 o 
  -7   3   8       91.41      101.28     22.08 o 
  -6   3   8        2.01       -2.08     12.20 o 
  -5   3   8     1174.57     1160.04     50.95 o 
  -4   3   8     2210.60     2290.57     42.85 o 
  -3   3   8     1829.56     1741.94     35.98 o 
  -2   3   8     3679.70     3611.14    111.55 o 
  -1   3   8     1878.60     1882.74     35.69 o 
   0   3   8       21.72       11.85      5.52 o 
   1   3   8     6355.82     6108.18     74.97 o 
   2   3   8      253.12      245.96     13.47 o 
   3   3   8    10059.09    10226.41    137.18 o 
   4   3   8     1941.82     2112.08     37.47 o 
   5   3   8      620.00      701.41     21.88 o 
   6   3   8     4624.53     4802.51     67.57 o 
   7   3   8      271.05      278.60     26.48 o 
   8   3   8      443.17      474.76     33.97 o 
   9   3   8        7.17       -8.88      8.88 o 
  10   3   8       11.84       24.32     12.97 o 
  11   3   8        2.39        8.80     12.97 o 
  12   3   8      287.70      376.64     35.20 o 
 -10   4   8       65.88       39.83     20.30 o 
  -9   4   8      283.92      278.45     34.43 o 
  -8   4   8       41.26       37.59     17.37 o 
  -7   4   8        0.00       -9.96      9.96 o 
  -6   4   8        4.67      -11.19     11.27 o 
  -5   4   8      813.91      731.52     26.04 o 
  -4   4   8      319.34      367.14     18.40 o 
  -3   4   8     3314.37     3073.54     67.93 o 
  -2   4   8      814.22      754.76     23.71 o 
  -1   4   8      895.58      883.83     24.62 o 
   0   4   8     7353.31     7048.92     85.84 o 
   1   4   8      395.10      425.13     16.61 o 
   2   4   8     1054.75     1065.04     25.00 o 
   3   4   8      988.90     1086.72     28.83 o 
   4   4   8      381.40      433.16     16.46 o 
   5   4   8     5187.21     5418.28     70.18 o 
   6   4   8      417.71      461.87     32.42 o 
   7   4   8     1547.60     1600.14     58.75 o 
   8   4   8      732.22      800.38     43.08 o 
   9   4   8        9.61       33.66     14.59 o 
  10   4   8       19.37       15.13     13.51 o 
  11   4   8      641.87      737.00     47.63 o 
  12   4   8      109.56       80.98     22.16 o 
 -10   5   8      185.68      191.60     33.27 o 
  -9   5   8      387.39      329.71     36.82 o 
  -8   5   8       26.39       27.95     16.37 o 
  -7   5   8      357.50      395.25     36.21 o 
  -6   5   8     1717.83     1742.21     97.96 o 
  -5   5   8       20.14        7.90      8.49 o 
  -4   5   8     1210.18     1294.62     57.63 o 
  -3   5   8        4.46        8.92      6.76 o 
  -2   5   8     2236.73     2231.23     49.83 o 
  -1   5   8     3566.24     3555.12     57.43 o 
   0   5   8     1431.58     1510.89     32.65 o 
   1   5   8      351.94      352.47     15.74 o 
   2   5   8      280.01      349.64     14.95 o 
   3   5   8      259.40      249.33     12.48 o 
   4   5   8      139.49      135.17     18.22 o 
   5   5   8      450.19      456.39     30.65 o 
   6   5   8      751.60      711.14     38.52 o 
   7   5   8     1705.25     1711.00     61.37 o 
   8   5   8       90.14      103.37     19.99 o 
   9   5   8      658.10      692.38     42.07 o 
  10   5   8      625.06      702.88     44.62 o 
  11   5   8        8.59       24.24     16.83 o 
  12   5   8      868.08      896.18     53.73 o 
 -10   6   8      541.00      468.43     47.09 o 
  -9   6   8       19.54       15.36     18.60 o 
  -8   6   8      351.68      362.59     36.90 o 
  -7   6   8     1087.52     1143.29     37.89 o 
  -6   6   8      183.74      201.18     17.56 o 
  -5   6   8     1962.95     1926.77     46.74 o 
  -4   6   8       85.72       75.09     11.82 o 
  -3   6   8      361.95      328.07     18.59 o 
  -2   6   8       47.22       33.42      8.62 o 
  -1   6   8     1315.37     1375.42     33.67 o 
   0   6   8     3812.57     3947.64     59.82 o 
   1   6   8      324.10      308.40     15.31 o 
   2   6   8     1161.78     1065.65     25.24 o 
   3   6   8        6.37       21.85     11.89 o 
   4   6   8      572.59      668.53     35.82 o 
   5   6   8        3.19        0.08     10.73 o 
   6   6   8     2972.69     2972.63     82.06 o 
   7   6   8       15.50       35.51     16.44 o 
   8   6   8     1168.92     1173.63     53.11 o 
   9   6   8      372.77      383.36     33.43 o 
  10   6   8        7.14      -10.11     10.11 o 
  11   6   8      712.01      789.96     50.56 o 
  -9   7   8      223.88      274.82     36.36 o 
  -8   7   8       44.30       32.42     18.22 o 
  -7   7   8       40.08       32.27     10.87 o 
  -6   7   8     2660.62     2511.80     57.88 o 
  -5   7   8       15.65        5.80      8.98 o 
  -4   7   8     1665.78     1677.01     43.74 o 
  -3   7   8       39.23       26.63     17.14 o 
  -2   7   8      101.30      105.73     12.50 o 
  -1   7   8     1009.50     1015.92     29.94 o 
   0   7   8      178.64      201.84     14.19 o 
   1   7   8      183.00      190.19     13.37 o 
   2   7   8     1411.93     1467.28     53.57 o 
   3   7   8      420.79      393.78     29.49 o 
   4   7   8      280.86      234.91     24.70 o 
   5   7   8     3078.39     2949.01     80.83 o 
   6   7   8      715.26      614.95     38.21 o 
   7   7   8     2375.15     2395.81     75.65 o 
   8   7   8      209.91      219.93     26.40 o 
   9   7   8      222.51      205.04     27.10 o 
  10   7   8      755.17      736.31     46.55 o 
  11   7   8        2.62       -8.11     13.12 o 
  -9   8   8       36.03       38.14     21.15 o 
  -8   8   8       30.35       31.41     12.29 o 
  -7   8   8      331.03      333.58     24.34 o 
  -6   8   8        5.89       13.42      9.49 o 
  -5   8   8     1645.77     1785.87     80.01 o 
  -4   8   8       18.10       18.85     18.14 o 
  -3   8   8      374.70      352.27     27.02 o 
  -2   8   8       60.09       53.79     10.94 o 
  -1   8   8      635.04      607.77     25.17 o 
   0   8   8       81.08       91.27     11.39 o 
   1   8   8     1786.97     1687.37     60.45 o 
   2   8   8      163.56      242.17     27.17 o 
   3   8   8     4019.71     3981.90     98.66 o 
   4   8   8      533.24      476.92     34.20 o 
   5   8   8      853.81      837.67     44.54 o 
   6   8   8     1297.90     1302.93     55.12 o 
   7   8   8      217.46      185.89     24.32 o 
   8   8   8      928.42      859.36     47.24 o 
   9   8   8      204.36      165.97     25.63 o 
  10   8   8        4.53       -6.64     13.59 o 
  11   8   8      264.88      302.23     32.96 o 
  -8   9   8       28.43       21.26     14.01 o 
  -7   9   8        1.61       -8.99      8.99 o 
  -6   9   8      245.92      225.37     21.17 o 
  -5   9   8       26.41       36.13     11.49 o 
  -4   9   8       40.05       35.61     16.40 o 
  -3   9   8      144.10      125.62     14.54 o 
  -2   9   8       68.25       63.60     12.28 o 
  -1   9   8        9.01        9.89     16.02 o 
   0   9   8     1422.17     1391.17     57.28 o 
   1   9   8        0.69       -1.31     12.04 o 
   2   9   8      680.96      728.51     41.92 o 
   3   9   8      883.47      918.65     48.17 o 
   4   9   8       13.49       29.72     16.21 o 
   5   9   8     1626.93     1559.30     61.91 o 
   6   9   8        4.82        6.48     13.28 o 
   7   9   8     1201.91     1103.92     53.96 o 
   8   9   8      110.50      101.44     21.77 o 
   9   9   8        7.44        4.32     13.12 o 
  10   9   8      123.31      108.38     23.85 o 
  -7  10   8        4.64       14.97     13.05 o 
  -6  10   8      109.54      129.11     18.47 o 
  -5  10   8       29.13       21.98     11.38 o 
  -4  10   8      247.01      234.78     20.23 o 
  -3  10   8       70.36       86.53     13.72 o 
  -2  10   8       91.87       93.18     20.77 o 
  -1  10   8      348.30      377.18     33.89 o 
   0  10   8       47.91       90.32     20.38 o 
   1  10   8      422.02      419.03     34.74 o 
   2  10   8       44.35       51.18     17.29 o 
   3  10   8       26.56       13.51     12.97 o 
   4  10   8      802.07      834.11     47.55 o 
   5  10   8       81.55       73.80     20.38 o 
   6  10   8      103.94      127.14     23.70 o 
   7  10   8       14.03       14.13     14.05 o 
   8  10   8        1.05        0.00     14.28 o 
   9  10   8       42.62       30.11     18.22 o 
  -6  11   8       59.73       39.77     13.77 o 
  -5  11   8      293.46      301.65     23.55 o 
  -4  11   8      282.73      332.82     24.08 o 
  -3  11   8      106.78      128.84     25.01 o 
  -2  11   8      558.14      650.15     45.86 o 
  -1  11   8      125.13      133.40     24.86 o 
   0  11   8      318.60      342.29     34.74 o 
   1  11   8      213.51      258.92     29.33 o 
   2  11   8      237.17      262.01     29.41 o 
   3  11   8      197.99      159.57     25.17 o 
   4  11   8       34.03       52.88     17.91 o 
   5  11   8      609.80      606.92     42.23 o 
   6  11   8      454.42      356.73     34.35 o 
   7  11   8       15.41       10.42     14.20 o 
   8  11   8        5.75       -2.70     13.59 o 
  -5  12   8       77.82       95.65     17.36 o 
  -4  12   8      571.46      611.25     48.09 o 
  -3  12   8      364.87      342.52     37.98 o 
  -2  12   8      201.29      213.91     30.96 o 
  -1  12   8      985.72      963.57     54.81 o 
   0  12   8       80.73       82.52     21.69 o 
   1  12   8      667.51      658.26     44.39 o 
   2  12   8       45.07       54.73     18.76 o 
   3  12   8       16.99       15.52     13.59 o 
   4  12   8       47.28       39.45     18.22 o 
   5  12   8      262.82      309.41     34.89 o 
   6  12   8        3.28        8.65     14.90 o 
   7  12   8      201.29      211.98     30.96 o 
  -3  13   8       92.26       92.40     24.70 o 
  -2  13   8      355.16      350.55     36.67 o 
  -1  13   8        9.95       15.36     15.67 o 
   0  13   8      344.33      325.46     34.35 o 
   1  13   8      139.71      132.62     25.24 o 
   2  13   8        3.43        5.40     12.89 o 
   3  13   8       31.53       13.51     15.29 o 
   4  13   8       35.64       46.32     18.68 o 
   5  13   8       86.71       78.74     23.08 o 
   0  14   8      250.97      239.16     32.42 o 
   1  14   8        2.28        8.65     13.28 o 
   2  14   8      197.33      213.91     31.88 o 
  -2 -10   9      330.30      275.59     39.14 o 
  -1 -10   9       14.62       11.20     12.97 o 
   0 -10   9      482.41      509.96     42.61 o 
   1 -10   9       60.76       64.92     22.31 o 
   2 -10   9       80.69      107.00     26.48 o 
   3 -10   9      408.75      451.53     43.54 o 
   4 -10   9       83.62      116.95     26.71 o 
  -4  -9   9       30.73       13.66     18.60 o 
  -3  -9   9      392.38      371.63     32.23 o 
  -2  -9   9       37.58       32.10     13.53 o 
  -1  -9   9      755.30      828.92     38.37 o 
   0  -9   9        3.75       -1.03     21.15 o 
   1  -9   9      561.62      619.66     45.16 o 
   2  -9   9      279.03      238.46     31.34 o 
   3  -9   9        6.02        1.16     16.06 o 
   4  -9   9      739.69      679.49     48.63 o 
   5  -9   9        0.69       -0.31     15.75 o 
   6  -9   9      188.10      149.22     30.34 o 
  -6  -8   9       80.85       58.59     23.85 o 
  -5  -8   9      279.51      243.63     35.36 o 
  -4  -8   9      590.90      580.93     43.42 o 
  -3  -8   9        3.98       -7.91     13.82 o 
  -2  -8   9      790.62      832.32     37.38 o 
  -1  -8   9       18.73        7.53     11.52 o 
   0  -8   9      851.81      896.24     38.54 o 
   1  -8   9      134.90      136.48     25.48 o 
   2  -8   9      130.10      172.61     27.87 o 
   3  -8   9      997.76     1075.28     57.13 o 
   4  -8   9      190.00      138.57     26.17 o 
   5  -8   9      337.29      331.64     37.52 o 
   6  -8   9        1.60      -13.82     13.82 o 
   7  -8   9       75.56      105.84     26.32 o 
  -7  -7   9        5.19        3.86     16.91 o 
  -6  -7   9      460.71      540.07     47.09 o 
  -5  -7   9       28.20       20.82     12.51 o 
  -4  -7   9      370.53      396.49     26.59 o 
  -3  -7   9     1093.45     1083.85     41.38 o 
  -2  -7   9        0.51       -7.99      9.24 o 
  -1  -7   9      649.37      711.33     43.69 o 
   0  -7   9       24.31       19.54     13.05 o 
   1  -7   9      153.13      172.84     26.32 o 
   2  -7   9      708.87      733.99     46.40 o 
   3  -7   9      124.82      137.10     25.01 o 
   4  -7   9      281.90      283.24     33.12 o 
   5  -7   9      385.77      372.86     38.44 o 
   6  -7   9        3.28       -3.40     15.67 o 
   7  -7   9      131.64       95.88     25.40 o 
   8  -7   9      442.40      440.80     44.39 o 
  -7  -6   9      939.64      917.39     40.09 o 
  -6  -6   9       46.47       33.83     13.64 o 
  -5  -6   9      617.96      636.26     31.88 o 
  -4  -6   9     1400.19     1432.53     46.14 o 
  -3  -6   9      184.16      189.39     19.35 o 
  -2  -6   9     1476.21     1536.44     46.21 o 
  -1  -6   9        1.02       18.71     21.54 o 
   0  -6   9       80.30       91.51     15.66 o 
   1  -6   9      251.13      174.70     24.78 o 
   2  -6   9      172.21      183.27     26.63 o 
   3  -6   9      485.44      489.58     37.59 o 
   4  -6   9     1319.08     1325.09     60.06 o 
   5  -6   9      203.42      182.73     27.02 o 
   6  -6   9      871.93      818.13     49.56 o 
   7  -6   9      391.11      394.63     39.52 o 
   8  -6   9        8.76      -12.20     17.83 o 
   9  -6   9     1202.37     1174.01     65.15 o 
  -8  -5   9     1354.82     1533.27     60.45 o 
  -7  -5   9        0.00       -9.22      9.22 o 
  -6  -5   9     1470.93     1427.55     46.85 o 
  -5  -5   9      529.86      540.39     29.15 o 
  -4  -5   9      199.14      199.76     19.28 o 
  -3  -5   9     2333.09     2186.52     62.84 o 
  -2  -5   9       88.32       85.88     15.04 o 
  -1  -5   9      312.46      304.79     26.59 o 
   0  -5   9      187.55      132.34     67.16 o 
   1  -5   9      272.98      248.65     27.95 o 
   2  -5   9       49.95       78.59     20.07 o 
   3  -5   9     2157.28     2068.57     71.41 o 
   4  -5   9        1.52       23.55     15.98 o 
   5  -5   9        1.52       -0.15     14.05 o 
   6  -5   9     1446.95     1362.30     61.53 o 
   7  -5   9       16.06       20.30     16.44 o 
   8  -5   9     1029.86     1064.86     58.59 o 
   9  -5   9        0.60       24.32     18.76 o 
  10  -5   9      642.68      741.32     53.11 o 
  -9  -4   9      938.79      975.18     41.83 o 
  -8  -4   9        2.15       11.05     11.51 o 
  -7  -4   9     1843.61     1647.97     50.21 o 
  -6  -4   9        0.67       -1.62      9.51 o 
  -5  -4   9      254.67      234.04     19.79 o 
  -4  -4   9     1149.51     1132.19     38.39 o 
  -3  -4   9      486.28      506.30     26.83 o 
  -2  -4   9     1275.21     1373.38     41.48 o 
  -1  -4   9     2779.56     2822.02     74.80 o 
   0  -4   9        1.05       -1.38      9.70 o 
   1  -4   9      385.13      303.85     29.64 o 
   2  -4   9     2151.41     2154.72     69.40 o 
   3  -4   9       36.04       43.00     16.75 o 
   4  -4   9     2116.43     2216.79     73.03 o 
   5  -4   9       43.99       38.68     18.06 o 
   6  -4   9      494.43      477.00     36.28 o 
   7  -4   9      541.67      542.85     39.52 o 
   8  -4   9       40.09       73.11     21.69 o 
   9  -4   9      748.89      724.80     47.71 o 
  10  -4   9       13.91       33.74     18.68 o 
  11  -4   9       55.07       22.70     18.22 o 
  -9  -3   9        6.38       -2.36      9.73 o 
  -8  -3   9      867.30      888.44     37.46 o 
  -7  -3   9      125.30      128.30     17.41 o 
  -6  -3   9      387.74      433.83     25.16 o 
  -5  -3   9       16.50       25.04     10.29 o 
  -4  -3   9      643.93      650.22     29.39 o 
  -3  -3   9      308.30      331.81     22.66 o 
  -2  -3   9     1020.38     1041.74     35.09 o 
  -1  -3   9     1222.24     1235.17     49.21 o 
   0  -3   9       71.49       34.31     10.85 o 
   1  -3   9     2171.76     2175.88     66.62 o 
   2  -3   9       59.66       35.59     15.29 o 
   3  -3   9     5714.62     5842.81    123.21 o 
   4  -3   9        0.12       25.24     15.67 o 
   5  -3   9      596.19      590.09     39.29 o 
   6  -3   9      473.91      471.98     34.66 o 
   7  -3   9      169.32      142.04     22.85 o 
   8  -3   9     1326.57     1266.11     57.82 o 
   9  -3   9      171.63      164.35     25.78 o 
  10  -3   9        0.07        3.40     14.74 o 
  11  -3   9        1.21        1.24     14.36 o 
  -9  -2   9      342.67      389.34     32.73 o 
  -8  -2   9      144.66      135.24     20.96 o 
  -7  -2   9       97.85      119.79     16.03 o 
  -6  -2   9      312.25      288.45     21.09 o 
  -5  -2   9      332.29      362.56     49.44 o 
  -4  -2   9        0.06        3.05     20.23 o 
  -3  -2   9     5553.13     5393.01     84.90 o 
  -2  -2   9      203.12      256.37     19.36 o 
  -1  -2   9     3177.59     3127.56     81.13 o 
   0  -2   9     2037.26     2089.59     36.53 o 
   1  -2   9      224.00      213.60     23.31 o 
   2  -2   9     7824.57     7635.10    143.97 o 
   3  -2   9      463.51      525.09     33.04 o 
   4  -2   9     4719.86     4492.10    101.82 o 
   5  -2   9      131.52      143.97     20.84 o 
   6  -2   9       18.27       28.33     14.82 o 
   7  -2   9      387.98      377.26     31.96 o 
   8  -2   9      409.31      432.69     35.28 o 
   9  -2   9       35.85       41.45     18.37 o 
  10  -2   9      226.51      267.72     31.03 o 
  11  -2   9      107.23       93.79     23.39 o 
 -10  -1   9      184.34      164.35     31.19 o 
  -9  -1   9      303.41      338.28     37.67 o 
  -8  -1   9      242.93      207.17     30.49 o 
  -7  -1   9      943.15      936.64     35.12 o 
  -6  -1   9      268.61      271.89     21.89 o 
  -5  -1   9      297.85      283.03     20.39 o 
  -4  -1   9     2467.53     2307.15     50.37 o 
  -3  -1   9      426.84      419.69     22.54 o 
  -2  -1   9     5887.32     5785.48     85.43 o 
  -1  -1   9     1358.01     1347.17     49.10 o 
   0  -1   9     1171.70     1152.04     34.16 o 
   1  -1   9     6874.62     6295.87     78.55 o 
   2  -1   9      588.24      640.97     33.97 o 
   3  -1   9     2875.53     2884.16     74.03 o 
   4  -1   9       35.64       35.28     13.12 o 
   5  -1   9      116.86       99.97     18.30 o 
   6  -1   9       87.88       70.17     17.06 o 
   7  -1   9     1198.23     1142.05     50.02 o 
   8  -1   9      549.20      534.98     36.82 o 
   9  -1   9     1869.91     1766.73     65.54 o 
  10  -1   9        1.16        3.09     13.97 o 
  11  -1   9       69.19       28.95     17.52 o 
 -10   0   9      289.61      289.18     37.29 o 
  -9   0   9      288.35      266.87     34.58 o 
  -8   0   9     1624.98     1584.70     69.79 o 
  -7   0   9       11.79       14.30      9.44 o 
  -6   0   9      671.86      670.88     28.36 o 
  -5   0   9     1543.90     1534.11     49.44 o 
  -4   0   9      111.88      125.66     14.06 o 
  -3   0   9     5198.94     5500.02    139.19 o 
  -1   0   9     3007.37     2923.27     46.82 o 
   0   0   9       76.76       67.83      8.08 o 
   1   0   9      106.88       96.42      9.06 o 
   2   0   9     1722.88     1912.30     36.57 o 
   3   0   9     5466.18     5363.51     72.88 o 
   4   0   9       33.26       37.98     12.97 o 
   5   0   9      326.45      336.89     26.17 o 
   6   0   9     1278.21     1222.65     46.78 o 
   7   0   9      736.81      769.35     39.60 o 
   8   0   9     2384.72     2331.12     71.10 o 
   9   0   9       18.07       26.56     15.36 o 
  10   0   9      694.83      651.62     41.15 o 
 -10   1   9       40.75       46.40     20.46 o 
  -9   1   9     1327.99     1300.62     66.62 o 
  -8   1   9      141.20      125.52     25.55 o 
  -7   1   9     1287.56     1167.37     56.74 o 
  -6   1   9      270.24      275.20     24.39 o 
  -5   1   9       25.04       33.67     10.55 o 
  -4   1   9     5359.72     5272.44    141.66 o 
  -3   1   9     1071.42     1036.06     45.16 o 
  -2   1   9     3581.44     3124.56    120.00 o 
  -1   1   9      430.53      369.16     19.30 o 
   0   1   9     1522.83     1609.17     31.61 o 
   1   1   9       87.17       89.81     10.27 o 
   2   1   9      224.88      212.33     13.24 o 
   3   1   9      631.22      726.76     22.21 o 
   4   1   9     3091.64     3282.26     53.28 o 
   5   1   9     1552.41     1659.43     36.80 o 
   6   1   9        9.49        2.20     11.46 o 
   7   1   9     2348.35     2319.56     74.42 o 
   8   1   9        3.11       21.38     13.74 o 
   9   1   9      872.93      834.64     43.96 o 
  10   1   9      438.89      457.32     35.12 o 
  11   1   9       16.53       28.02     15.36 o 
  12   1   9      235.43      149.45     25.01 o 
 -10   2   9      152.00      132.78     28.95 o 
  -9   2   9        2.11       11.04     16.75 o 
  -8   2   9     1071.08     1053.89     57.59 o 
  -7   2   9       45.54       58.90     19.30 o 
  -6   2   9      212.54      205.19     26.25 o 
  -5   2   9     1359.50     1417.55     37.86 o 
  -4   2   9      110.13       61.40     38.60 o 
  -3   2   9     3434.28     3298.36     54.66 o 
  -2   2   9     1390.88     1340.06     30.19 o 
  -1   2   9      527.56      610.41     19.97 o 
   0   2   9      410.42      414.71     16.22 o 
   1   2   9     1508.52     1448.92     30.70 o 
   2   2   9      246.99      214.88     13.71 o 
   3   2   9     3303.48     3266.89     51.03 o 
   4   2   9     5032.62     5295.39     93.41 o 
   5   2   9     1700.46     1716.27     36.99 o 
   6   2   9     4156.41     4273.56     66.03 o 
   7   2   9       10.44       18.76      9.20 o 
   8   2   9     1966.36     1888.09     66.85 o 
   9   2   9        1.25        0.93     10.58 o 
  10   2   9      203.59      188.36     26.09 o 
  11   2   9      462.61      416.71     36.28 o 
  12   2   9      264.68      181.95     28.41 o 
 -10   3   9       15.53       32.96     20.38 o 
  -9   3   9      578.39      577.20     46.01 o 
  -8   3   9       74.13       70.56     21.62 o 
  -7   3   9       69.87       60.91     19.22 o 
  -6   3   9      228.75      251.74     29.03 o 
  -5   3   9      169.60      188.67     25.48 o 
  -4   3   9     3412.69     3405.63     89.86 o 
  -3   3   9     1695.29     1622.55     35.50 o 
  -2   3   9      151.16      190.19     15.17 o 
  -1   3   9     2143.45     2128.49     39.62 o 
   0   3   9     3383.59     3488.38     53.12 o 
   1   3   9      744.76      705.30     24.55 o 
   2   3   9     4383.20     4369.44     61.26 o 
   3   3   9      698.25      685.03     21.88 o 
   4   3   9     5344.29     5502.93     73.16 o 
   5   3   9     2069.28     2199.48     41.83 o 
   6   3   9        0.21       -1.45      7.06 o 
   7   3   9     2514.72     2532.06     75.73 o 
   8   3   9        4.19       10.50     13.12 o 
   9   3   9      183.04      201.56     25.55 o 
  10   3   9       41.15       35.90     15.98 o 
  11   3   9       91.36       69.48     18.99 o 
  12   3   9       53.08       50.87     20.15 o 
 -10   4   9      285.98      292.89     38.83 o 
  -9   4   9       44.58       42.69     19.99 o 
  -8   4   9      142.10      152.70     27.10 o 
  -7   4   9        0.46       -1.31     11.27 o 
  -6   4   9      637.59      646.83     42.00 o 
  -5   4   9        2.68       -9.19     12.66 o 
  -4   4   9      794.27      748.34     26.02 o 
  -3   4   9       40.61       61.08     13.51 o 
  -2   4   9     1752.59     1676.05     37.01 o 
  -1   4   9     3697.15     3770.73     58.06 o 
   0   4   9       69.87       91.25     10.18 o 
   1   4   9     7091.52     6904.39     85.60 o 
   2   4   9      491.23      609.44     20.28 o 
   3   4   9     4788.79     4499.68     91.36 o 
   4   4   9      961.33      956.77     25.46 o 
   5   4   9      130.35      125.53     11.21 o 
   6   4   9     2647.46     2839.93     78.43 o 
   7   4   9      628.25      663.43     39.14 o 
   8   4   9      652.15      671.61     40.68 o 
   9   4   9       60.55       51.95     16.21 o 
  10   4   9      109.97      100.90     22.39 o 
  11   4   9        0.08       -5.79     12.58 o 
  12   4   9      249.40      240.31     31.81 o 
  -9   5   9      167.51      179.17     30.88 o 
  -8   5   9       55.05       90.78     23.00 o 
  -7   5   9      122.59      113.94     23.70 o 
  -6   5   9      428.94      432.23     35.51 o 
  -5   5   9     2349.59     2314.59     50.44 o 
  -4   5   9       38.11       49.09     14.40 o 
  -3   5   9      831.46      768.38     26.72 o 
  -2   5   9      172.72      159.19     13.43 o 
  -1   5   9      892.36      961.02     28.08 o 
   0   5   9     2485.05     2486.79     44.88 o 
   1   5   9      356.64      357.97     16.91 o 
   2   5   9     4131.65     4356.56     76.50 o 
   3   5   9       88.18       68.54      8.95 o 
   4   5   9     1439.54     1645.92     55.12 o 
   5   5   9     1194.05     1350.10     51.64 o 
   6   5   9      347.87      319.29     28.95 o 
   7   5   9       47.56       45.93     17.99 o 
   8   5   9      179.34      250.50     27.40 o 
   9   5   9      149.22      181.72     26.09 o 
  10   5   9       39.77       56.12     18.76 o 
  11   5   9      509.54      480.40     40.45 o 
  12   5   9       15.42        9.73     15.44 o 
  -9   6   9      174.75      172.84     30.26 o 
  -8   6   9       18.32        1.39     13.20 o 
  -7   6   9       95.01       35.67     17.83 o 
  -6   6   9      827.76      800.23     31.30 o 
  -5   6   9        4.91       14.21      8.19 o 
  -4   6   9     1581.57     1599.96     41.21 o 
  -3   6   9       68.38       66.30     11.42 o 
  -2   6   9     1257.47     1321.07     61.45 o 
  -1   6   9     1959.43     2040.55     42.70 o 
   0   6   9        1.31        2.31      6.84 o 
   1   6   9      196.57      212.76     14.14 o 
   2   6   9      949.19     1002.88     26.15 o 
   3   6   9       36.87       44.70     14.13 o 
   4   6   9        0.98        0.15     10.19 o 
   5   6   9     1229.50     1397.65     54.35 o 
   6   6   9      434.74      433.85     33.35 o 
   7   6   9     3221.35     3353.44     92.40 o 
   8   6   9        4.41       33.50     15.44 o 
   9   6   9      371.94      379.81     33.89 o 
  10   6   9     1240.74     1289.81     62.30 o 
  11   6   9       49.58       60.52     21.92 o 
  -9   7   9        0.31      -11.73     12.58 o 
  -8   7   9       87.89       99.97     25.09 o 
  -7   7   9      147.57      177.63     27.79 o 
  -6   7   9      133.93      161.57     17.43 o 
  -5   7   9      846.00      912.48     33.89 o 
  -4   7   9      118.90      129.53     16.83 o 
  -3   7   9      957.37      921.61     31.77 o 
  -2   7   9      251.83      222.84     17.17 o 
  -1   7   9     1069.80     1082.56     31.64 o 
   0   7   9      668.68      664.07     23.93 o 
   1   7   9      697.22      750.19     59.52 o 
   2   7   9       20.28        8.03     12.81 o 
   3   7   9      483.39      510.12     33.74 o 
   4   7   9     2072.03     2225.21     69.55 o 
   5   7   9     1134.16     1112.64     49.41 o 
   6   7   9     2441.77     2393.19     75.19 o 
   7   7   9      271.68      256.83     27.79 o 
   8   7   9      625.14      674.86     42.38 o 
   9   7   9      739.83      681.26     45.39 o 
  10   7   9      101.77      106.07     24.16 o 
  11   7   9      801.21      798.84     51.57 o 
  -8   8   9      110.08      156.56     28.95 o 
  -7   8   9      121.02      123.60     17.46 o 
  -6   8   9     1249.16     1252.09     73.49 o 
  -5   8   9        0.00       -7.89      7.89 o 
  -4   8   9     1062.79     1061.74     36.13 o 
  -3   8   9       39.21       32.06     14.63 o 
  -2   8   9       69.40       62.46     19.69 o 
  -1   8   9      286.29      275.97     19.84 o 
   0   8   9      267.58      276.36     17.52 o 
   1   8   9        6.54       12.35     13.82 o 
   2   8   9      211.47      247.49     27.17 o 
   3   8   9        0.29        1.85     14.36 o 
   4   8   9       33.15       37.90     16.83 o 
   5   8   9     1839.38     1795.45     65.39 o 
   6   8   9      574.23      526.18     36.98 o 
   7   8   9      288.89      269.80     28.64 o 
   8   8   9      405.03      487.65     37.21 o 
   9   8   9        7.78        4.09     15.44 o 
  10   8   9      513.65      480.32     40.76 o 
  -8   9   9      188.25      149.14     29.41 o 
  -7   9   9      246.32      283.13     23.65 o 
  -6   9   9        4.18        5.31      9.65 o 
  -5   9   9      328.73      400.44     30.96 o 
  -4   9   9       45.12       34.81     10.79 o 
  -3   9   9       14.28       21.87     10.02 o 
  -2   9   9        1.42       -1.07      8.51 o 
  -1   9   9      844.02      833.42     45.86 o 
   0   9   9      108.42      113.56     21.77 o 
   1   9   9      632.72      657.41     41.45 o 
   2   9   9       66.74       70.48     18.99 o 
   3   9   9       26.16       33.19     16.37 o 
   4   9   9       21.62       22.39     14.67 o 
   5   9   9        2.58      -10.65     10.65 o 
   6   9   9     1849.36     1699.11     66.31 o 
   7   9   9      137.22      135.71     24.24 o 
   8   9   9      161.96      138.80     24.86 o 
   9   9   9      244.70      232.36     30.57 o 
  10   9   9        9.47       -8.95     13.12 o 
  -7  10   9        0.11        1.66     10.15 o 
  -6  10   9        3.07        8.40     10.23 o 
  -5  10   9       91.73      114.20     19.76 o 
  -4  10   9        0.75       10.29      9.73 o 
  -3  10   9      199.59      211.04     19.80 o 
  -2  10   9      356.00      324.61     32.42 o 
  -1  10   9        7.06       14.20     14.74 o 
   0  10   9     1535.83     1468.29     62.22 o 
   1  10   9      136.45      168.83     25.40 o 
   2  10   9      607.74      605.84     40.91 o 
   3  10   9        8.41        2.08     13.05 o 
   4  10   9      207.08      206.81     26.48 o 
   5  10   9      278.66      326.31     32.81 o 
   6  10   9      104.06       97.58     22.70 o 
   7  10   9      203.43      158.41     26.40 o 
   8  10   9      102.64      147.06     26.63 o 
   9  10   9       93.62      109.85     25.09 o 
  -6  11   9      127.19      139.60     19.58 o 
  -5  11   9       85.06       71.32     14.83 o 
  -4  11   9      345.92      352.22     24.79 o 
  -3  11   9      383.97      299.83     33.50 o 
  -2  11   9        3.31       40.22     18.30 o 
  -1  11   9     2159.86     2150.71     79.28 o 
   0  11   9        1.78        9.26     14.82 o 
   1  11   9     2538.20     2673.57     88.39 o 
   2  11   9      484.87      550.34     40.68 o 
   3  11   9       91.81       93.10     21.31 o 
   4  11   9      607.74      609.55     42.54 o 
   5  11   9       83.79       83.22     22.54 o 
   6  11   9       70.27       98.04     22.77 o 
   7  11   9       57.40       38.21     19.30 o 
   8  11   9       14.14        6.25     14.74 o 
  -5  12   9      294.77      320.37     38.44 o 
  -4  12   9      246.48      311.95     37.59 o 
  -3  12   9      392.26      445.43     40.68 o 
  -2  12   9      256.14      290.88     34.89 o 
  -1  12   9      207.16      173.08     28.41 o 
   0  12   9      819.02      827.32     51.41 o 
   1  12   9       87.75       91.86     23.31 o 
   2  12   9      262.78      236.22     30.18 o 
   3  12   9       31.60       13.97     16.91 o 
   4  12   9       70.72       78.74     22.39 o 
   5  12   9       21.92       14.13     15.67 o 
   6  12   9      229.86      236.45     31.96 o 
   7  12   9        6.54        8.18     14.20 o 
  -3  13   9      243.36      231.21     34.04 o 
  -2  13   9       20.97       15.98     18.76 o 
  -1  13   9      179.48      180.95     29.88 o 
   0  13   9        2.68       18.53     16.06 o 
   1  13   9       15.64       19.53     14.90 o 
   2  13   9       23.65       31.96     17.60 o 
   3  13   9       14.56       28.41     16.98 o 
   4  13   9        2.46      -12.74     12.74 o 
   5  13   9      241.34      254.36     33.58 o 
  -3  -9  10        5.86       -7.24     11.13 o 
  -2  -9  10      504.69      505.95     32.41 o 
  -1  -9  10       34.51       33.49     14.18 o 
   1  -9  10      109.73      126.14     26.79 o 
   2  -9  10       48.19       54.04     22.70 o 
   3  -9  10      401.07      379.58     40.84 o 
   4  -9  10       12.10       25.55     19.76 o 
   5  -9  10      428.22      451.68     42.92 o 
  -4  -8  10       40.27       50.34     15.22 o 
  -3  -8  10      295.59      269.26     24.57 o 
  -2  -8  10       30.90       39.66     14.38 o 
  -1  -8  10     1034.74     1124.68     44.32 o 
   0  -8  10       37.88       24.52     18.14 o 
   1  -8  10      911.09      932.39     54.50 o 
   2  -8  10      610.47      654.09     47.78 o 
   3  -8  10        4.19       25.24     18.91 o 
   4  -8  10      559.64      600.52     45.86 o 
   5  -8  10       32.06       17.29     16.98 o 
   6  -8  10      119.44      101.98     27.56 o 
  -6  -7  10       64.47       81.75     25.48 o 
  -5  -7  10      769.25      784.13     55.74 o 
  -4  -7  10      237.57      252.60     30.88 o 
  -3  -7  10      174.24      157.47     20.49 o 
  -2  -7  10      743.73      842.47     37.98 o 
  -1  -7  10        8.17        9.88     19.99 o 
   0  -7  10     1386.40     1396.03     64.23 o 
   1  -7  10      343.15      355.96     35.43 o 
   2  -7  10       80.03       78.90     21.77 o 
   3  -7  10      634.71      683.66     46.24 o 
   4  -7  10      364.37      397.18     38.52 o 
   5  -7  10      235.70      199.25     30.49 o 
   6  -7  10       97.33       93.10     25.24 o 
   7  -7  10       80.29       92.95     26.40 o 
   8  -7  10        1.67       13.82     19.38 o 
  -7  -6  10       12.98       18.67     12.45 o 
  -6  -6  10      726.17      669.32     35.03 o 
  -5  -6  10      376.78      354.60     25.96 o 
  -4  -6  10      824.19      779.32     35.63 o 
  -3  -6  10     1674.09     1623.49     49.93 o 
  -2  -6  10      188.54      176.17     19.68 o 
  -1  -6  10      668.55      753.06     55.81 o 
   0  -6  10       95.80       55.77     37.21 o 
   1  -6  10        7.01       13.59     14.98 o 
   2  -6  10      581.13      589.63     41.15 o 
   3  -6  10      565.53      507.11     39.37 o 
   4  -6  10      240.97      238.38     29.49 o 
   5  -6  10      511.67      503.25     41.53 o 
   6  -6  10       20.86        8.49     16.60 o 
   7  -6  10       14.84        9.57     17.83 o 
   8  -6  10      656.63      633.56     49.25 o 
   9  -6  10        0.19      -15.44     15.59 o 
  -7  -5  10     1417.15     1412.84     78.90 o 
  -6  -5  10        3.65        7.79     11.19 o 
  -5  -5  10     1352.45     1375.57     46.68 o 
  -4  -5  10     1934.66     1907.77     53.40 o 
  -3  -5  10      399.90      414.37     25.84 o 
  -2  -5  10      702.83      695.68     31.81 o 
  -1  -5  10       81.15      106.51     16.07 o 
   0  -5  10       79.67       61.03     28.02 o 
   1  -5  10        2.78       16.13     14.36 o 
   2  -5  10      350.75      392.55     34.28 o 
   3  -5  10      519.91      437.24     36.59 o 
   4  -5  10     2099.99     2079.15     75.42 o 
   5  -5  10       94.42       75.65     21.38 o 
   6  -5  10      250.83      220.94     30.57 o 
   7  -5  10      352.78      323.15     34.35 o 
   8  -5  10       23.11       18.76     19.38 o 
   9  -5  10     1346.21     1397.81     70.33 o 
  -8  -4  10     1000.56     1228.99     46.91 o 
  -7  -4  10       40.99       40.56     26.63 o 
  -6  -4  10      947.38      903.54     38.01 o 
  -5  -4  10       96.63       72.39     15.15 o 
  -4  -4  10      111.77       71.74     24.32 o 
  -3  -4  10     1610.61     1535.44     74.96 o 
  -2  -4  10     1972.70     1954.68     50.86 o 
  -1  -4  10     1156.22     1148.89     39.24 o 
   0  -4  10      185.51      202.64     25.01 o 
   1  -4  10      670.70      662.81     40.68 o 
   2  -4  10       32.24       13.05     15.90 o 
   3  -4  10     1645.66     1628.01     63.38 o 
   4  -4  10        8.34        4.40     15.90 o 
   5  -4  10     1036.60      996.85     50.87 o 
   6  -4  10      257.56      295.20     31.88 o 
   7  -4  10       27.33       21.00     16.37 o 
   8  -4  10     1181.21     1166.60     59.75 o 
   9  -4  10        1.85        5.40     16.83 o 
  10  -4  10      357.91      299.37     35.97 o 
  -8  -3  10       30.47       16.02     12.16 o 
  -7  -3  10     1028.83     1033.30     40.28 o 
  -6  -3  10      409.91      435.91     42.23 o 
  -5  -3  10        0.46        7.39      9.12 o 
  -4  -3  10      437.38      451.01     25.35 o 
  -3  -3  10      638.96      566.61     27.88 o 
  -2  -3  10      866.97      878.97     33.94 o 
  -1  -3  10     2463.30     2481.19     76.27 o 
   0  -3  10       31.73       46.40     16.91 o 
   1  -3  10      439.96      356.50     32.58 o 
   2  -3  10     3346.45     3246.37     88.16 o 
   3  -3  10       74.15       52.80     18.45 o 
   4  -3  10     2710.73     2827.11     83.30 o 
   5  -3  10      745.26      732.21     42.84 o 
   6  -3  10      169.95      192.53     26.71 o 
   7  -3  10      943.05      843.61     47.01 o 
   8  -3  10       37.54       48.71     18.76 o 
   9  -3  10      536.40      532.51     40.99 o 
  10  -3  10      105.78       98.12     23.70 o 
  11  -3  10        8.81        2.47     17.06 o 
  -9  -2  10        6.25       19.30     16.29 o 
  -8  -2  10      544.42      589.62     31.53 o 
  -7  -2  10      246.54      226.24     20.57 o 
  -6  -2  10       47.85       41.33     12.17 o 
  -5  -2  10       10.04        0.75      8.49 o 
  -4  -2  10      775.84      810.56     32.40 o 
  -3  -2  10      454.12      431.73     25.00 o 
  -2  -2  10     5287.73     5377.13    115.02 o 
  -1  -2  10        5.69        3.39      9.70 o 
   0  -2  10     3136.63     3046.35     83.22 o 
   1  -2  10      921.23      962.96     44.47 o 
   2  -2  10      303.90      328.47     28.87 o 
   3  -2  10     6608.73     6622.81    134.17 o 
   4  -2  10        3.68      -10.88     10.88 o 
   5  -2  10      658.75      686.90     39.76 o 
   6  -2  10      207.43      159.88     23.47 o 
   7  -2  10      418.73      409.92     33.19 o 
   8  -2  10      562.60      535.05     38.91 o 
   9  -2  10      419.06      385.91     35.82 o 
  10  -2  10        5.52       -9.65     12.74 o 
  11  -2  10       13.46       17.06     17.99 o 
  -9  -1  10      225.63      256.60     35.20 o 
  -8  -1  10      140.04      117.88     16.84 o 
  -7  -1  10      164.95      157.52     18.22 o 
  -6  -1  10       83.12       85.73     14.45 o 
  -5  -1  10      465.85      484.33     24.96 o 
  -4  -1  10       88.45       89.95     16.48 o 
  -3  -1  10     4314.32     4193.60     73.25 o 
  -2  -1  10       70.92       47.42     24.05 o 
  -1  -1  10     5216.26     4992.33    110.62 o 
   0  -1  10     2231.17     2306.15     40.18 o 
   1  -1  10       35.88       68.36      9.34 o 
   2  -1  10     6097.56     6078.20     80.91 o 
   3  -1  10      848.44      924.20     42.84 o 
   4  -1  10     2200.30     2096.67     65.39 o 
   5  -1  10        2.91       12.12     12.66 o 
   6  -1  10      560.69      530.27     35.51 o 
   7  -1  10      413.70      351.40     31.81 o 
   8  -1  10      795.19      813.89     44.47 o 
   9  -1  10       36.52       19.45     14.98 o 
  10  -1  10      133.07      141.73     24.63 o 
  11  -1  10       95.90       89.86     22.62 o 
  -9   0  10      298.80      284.09     35.97 o 
  -8   0  10      197.90      198.24     30.03 o 
  -7   0  10      860.95      897.01     34.65 o 
  -6   0  10       34.56       41.60     11.00 o 
  -5   0  10      109.84      107.95     24.47 o 
  -4   0  10     2828.11     2673.49     56.08 o 
  -3   0  10       62.59       29.99     17.68 o 
  -2   0  10     5216.89     4990.48    110.85 o 
  -1   0  10      654.10      673.47     37.29 o 
   0   0  10      674.31      704.68     21.24 o 
   1   0  10     1964.55     1900.79     37.02 o 
   2   0  10        0.41        6.71      6.75 o 
   3   0  10      186.46      197.33     14.52 o 
   4   0  10       39.33        7.12      7.25 o 
   5   0  10      152.54      131.62     18.76 o 
   6   0  10       12.10        3.32     13.12 o 
   7   0  10     1398.91     1428.38     55.50 o 
   8   0  10        0.03       21.00     13.59 o 
   9   0  10     1053.85      998.54     48.71 o 
  10   0  10       34.58       29.57     16.98 o 
  -9   1  10       26.68       34.51     18.84 o 
  -8   1  10     1184.63     1167.91     62.14 o 
  -7   1  10       23.86       39.06     17.83 o 
  -6   1  10      361.77      340.09     21.62 o 
  -5   1  10      932.52      938.90     45.70 o 
  -4   1  10        0.22       -8.79      8.79 o 
  -3   1  10     4792.22     4826.28    111.01 o 
  -2   1  10      262.81      249.73     25.40 o 
  -1   1  10      782.34      772.52     22.81 o 
   0   1  10      187.58      191.29     13.39 o 
   1   1  10       92.09       81.96      9.40 o 
   2   1  10     4332.89     4557.79     78.93 o 
   3   1  10     4027.93     4032.08     61.41 o 
   4   1  10      326.99      370.97     25.94 o 
   5   1  10       70.98       86.11     11.27 o 
   6   1  10     1808.81     1938.72     43.46 o 
   7   1  10       23.04       14.29      9.68 o 
   8   1  10     2862.31     2835.13     57.12 o 
   9   1  10      220.15      208.33     17.70 o 
  10   1  10      416.47      391.47     33.50 o 
  11   1  10      411.25      424.12     35.82 o 
  12   1  10       24.63       22.70     13.90 o 
  -9   2  10      894.51      910.62     58.82 o 
  -8   2  10       19.71       17.14     16.29 o 
  -7   2  10     1031.62     1065.71     56.51 o 
  -6   2  10       97.62       53.65     18.99 o 
  -5   2  10       33.31       17.88     10.98 o 
  -4   2  10      784.96      910.08     46.63 o 
  -3   2  10       33.73       49.48     15.98 o 
  -2   2  10      981.86      941.58     26.15 o 
  -1   2  10      122.57      141.52     26.98 o 
   0   2  10      412.09      441.82     18.37 o 
   1   2  10      104.09       88.30      9.85 o 
   2   2  10     1165.56     1093.74     28.30 o 
   3   2  10      321.57      317.24     16.48 o 
   4   2  10      734.66      766.22     24.85 o 
   5   2  10     3240.70     3365.78     56.74 o 
   6   2  10        9.85       17.93     10.46 o 
   7   2  10     2645.23     2761.55     53.74 o 
   8   2  10      401.74      338.20     31.34 o 
   9   2  10      796.44      871.71     48.09 o 
  10   2  10      119.74      120.04     22.31 o 
  11   2  10       11.65       11.50     14.36 o 
  12   2  10      180.89      148.91     26.71 o 
  -9   3  10       66.99      117.96     28.02 o 
  -8   3  10      447.03      502.94     43.54 o 
  -7   3  10       83.33       77.89     21.46 o 
  -6   3  10       11.16       14.59     13.74 o 
  -5   3  10      243.09      267.72     29.64 o 
  -4   3  10     4216.14     4038.95    102.98 o 
  -3   3  10     2805.29     2780.18     79.28 o 
  -2   3  10      567.86      570.45     21.95 o 
  -1   3  10      220.21      253.88     16.44 o 
   0   3  10        0.10        5.22      6.23 o 
   1   3  10     1178.52     1218.67     68.67 o 
   2   3  10      765.43      805.53     24.72 o 
   3   3  10     3784.20     4118.63     61.64 o 
   4   3  10     2374.35     2597.58     46.88 o 
   5   3  10     1007.70     1072.13     29.84 o 
   6   3  10     2135.07     2358.35     46.52 o 
   7   3  10      305.55      300.37     29.41 o 
   8   3  10      588.44      644.44     40.68 o 
   9   3  10       53.84       78.59     19.99 o 
  10   3  10      165.53      194.15     28.02 o 
  11   3  10      138.79      122.20     24.93 o 
  12   3  10       72.33       55.04     18.99 o 
  -9   4  10      530.22      415.01     42.61 o 
  -8   4  10       38.06       27.10     17.14 o 
  -7   4  10      222.92      209.20     29.03 o 
  -6   4  10       43.80       65.93     19.30 o 
  -5   4  10      721.94      794.67     45.62 o 
  -4   4  10       66.42       64.92     17.91 o 
  -3   4  10     2004.73     1999.65     43.11 o 
  -2   4  10       19.00       14.17      7.69 o 
  -1   4  10      620.97      631.77     22.87 o 
   0   4  10     1136.29     1137.45     30.00 o 
   1   4  10      529.82      486.52     33.19 o 
   2   4  10     3421.41     3554.00     55.44 o 
   3   4  10      623.50      623.53     22.00 o 
   4   4  10     2505.27     2362.63     53.77 o 
   5   4  10     1853.07     1871.49     61.83 o 
   6   4  10      155.65      161.81     22.46 o 
   8   4  10        2.34       15.52     12.58 o 
   9   4  10      159.12      144.82     25.01 o 
  10   4  10       31.40       24.32     15.36 o 
  11   4  10      144.05      149.53     27.25 o 
  12   4  10       31.81       31.26     17.83 o 
  -9   5  10       23.92        5.71     17.06 o 
  -8   5  10      126.97      104.22     25.40 o 
  -7   5  10       46.42       29.03     17.21 o 
  -6   5  10       10.92       -9.88      9.88 o 
  -5   5  10        6.41        6.72     12.51 o 
  -4   5  10      822.12      842.30     29.54 o 
  -3   5  10       37.40       33.26     10.73 o 
  -2   5  10     2005.11     2042.67     69.90 o 
  -1   5  10     1151.48     1158.44     31.85 o 
   0   5  10      974.43      951.40     27.97 o 
   1   5  10     1246.11     1158.16     30.50 o 
   2   5  10       86.91       97.21     10.81 o 
   3   5  10      741.71      686.45     22.61 o 
   4   5  10      721.61      697.86     37.44 o 
   5   5  10       95.08       84.07     18.45 o 
   6   5  10      390.99      354.10     32.81 o 
   7   5  10      390.96      381.97     32.89 o 
   8   5  10       81.18       52.42     17.21 o 
   9   5  10      116.83      163.35     25.94 o 
  10   5  10      446.19      503.40     40.22 o 
  11   5  10       70.97       75.27     23.16 o 
  -9   6  10       85.84       68.01     24.09 o 
  -8   6  10      164.00      231.90     32.50 o 
  -7   6  10       74.46       88.00     22.08 o 
  -6   6  10       23.16        8.03     13.05 o 
  -5   6  10      951.30      769.32     37.09 o 
  -4   6  10       24.48       19.56      9.12 o 
  -3   6  10      586.62      580.58     25.79 o 
  -2   6  10      792.36      780.12     27.96 o 
  -1   6  10     1223.24     1256.72     52.30 o 
   0   6  10     2100.14     1976.40     41.81 o 
   1   6  10       13.84        3.95     11.73 o 
   2   6  10      675.38      687.04     27.02 o 
   3   6  10      479.49      394.25     30.11 o 
   4   6  10      144.26      144.82     21.00 o 
   5   6  10        0.17        7.95     13.66 o 
   6   6  10     2663.67     2577.30     79.67 o 
   7   6  10      145.38      118.27     22.00 o 
   8   6  10        8.60       18.22     14.05 o 
   9   6  10      187.26      162.65     26.17 o 
  10   6  10      300.87      342.37     35.90 o 
  11   6  10      947.98      869.01     54.58 o 
  -8   7  10       71.27       50.72     21.07 o 
  -7   7  10      730.51      719.17     49.56 o 
  -6   7  10      529.90      497.84     39.76 o 
  -5   7  10       90.15       80.19     13.32 o 
  -4   7  10      935.58      960.20     50.60 o 
  -3   7  10      475.44      550.20     25.90 o 
  -2   7  10       14.04        9.87     15.63 o 
  -1   7  10     1365.96     1303.97     43.73 o 
   0   7  10       36.55       46.45      9.94 o 
   1   7  10      290.88      299.65     17.40 o 
   2   7  10       24.78       39.91     16.67 o 
   3   7  10      858.79      851.56     42.92 o 
   4   7  10       22.10       39.37     15.59 o 
   5   7  10      254.24      225.49     26.40 o 
   6   7  10      160.47      129.69     22.08 o 
   7   7  10     1026.19      992.06     50.49 o 
   8   7  10       85.46      134.01     23.85 o 
   9   7  10      144.26      145.67     26.09 o 
  10   7  10     1103.04     1181.66     61.14 o 
  11   7  10       43.09        7.18     16.98 o 
  -8   8  10      257.87      343.68     38.60 o 
  -7   8  10      545.11      572.80     45.08 o 
  -6   8  10      145.72      198.40     19.51 o 
  -5   8  10     1200.15     1146.33     39.63 o 
  -4   8  10       35.50       38.43     11.27 o 
  -3   8  10      214.55      238.64     18.94 o 
  -2   8  10      429.70      466.90     24.07 o 
  -1   8  10      341.98      325.46     20.76 o 
   0   8  10      814.93      826.16     45.78 o 
   1   8  10      184.21      172.77     23.47 o 
   2   8  10      143.48      165.74     24.16 o 
   3   8  10        6.05       18.84     15.90 o 
   4   8  10       87.21       45.93     18.53 o 
   5   8  10        0.71       14.36     13.74 o 
   6   8  10      764.03      813.81     45.55 o 
   7   8  10      124.63      125.45     22.93 o 
   8   8  10      626.51      630.62     43.08 o 
   9   8  10       56.74       65.46     21.00 o 
  10   8  10      200.63      192.30     30.18 o 
  -7   9  10      157.29      168.68     29.57 o 
  -6   9  10      381.28      327.35     38.64 o 
  -5   9  10        1.10       -1.69      9.49 o 
  -4   9  10      369.76      345.16     23.08 o 
  -3   9  10       45.17       49.30     11.71 o 
  -2   9  10       51.67       38.97     10.98 o 
  -1   9  10      325.63      297.44     30.34 o 
   0   9  10     1169.70     1134.95     53.42 o 
   1   9  10        4.10        8.03     13.59 o 
   2   9  10     1259.05     1186.06     54.19 o 
   3   9  10      209.10      187.74     25.78 o 
   4   9  10       40.29       38.98     16.83 o 
   5   9  10      637.41      609.63     40.76 o 
   6   9  10      297.17      225.49     28.02 o 
   7   9  10      648.52      610.71     42.84 o 
   8   9  10        0.64       -5.79     12.04 o 
   9   9  10      200.74      185.81     29.57 o 
  10   9  10       67.02       94.88     25.01 o 
  -6  10  10        1.37       -5.87      9.37 o 
  -5  10  10       32.45       20.80     11.75 o 
  -4  10  10      108.78      142.99     17.92 o 
  -3  10  10        8.13        8.79      9.07 o 
  -2  10  10      255.80      246.64     29.64 o 
  -1  10  10      790.27      880.43     49.48 o 
   0  10  10       42.69       52.57     18.76 o 
   1  10  10     2171.64     2237.02     78.59 o 
   2  10  10      279.88      297.36     31.50 o 
   3  10  10      600.47      568.87     40.76 o 
   4  10  10     1004.18     1039.54     53.42 o 
   5  10  10       17.57       11.43     14.59 o 
   6  10  10     1007.84      983.26     54.04 o 
   7  10  10        3.40       -9.03     12.35 o 
   8  10  10       25.28       18.37     16.75 o 
   9  10  10        0.22      -11.97     11.97 o 
  -5  11  10       76.82       95.19     16.91 o 
  -4  11  10       75.00      101.90     23.70 o 
  -3  11  10      104.12       98.04     23.47 o 
  -2  11  10      378.14      377.26     36.59 o 
  -1  11  10      903.14      899.11     52.49 o 
   0  11  10      133.16      141.58     25.48 o 
   1  11  10      398.98      424.12     37.44 o 
   2  11  10      540.41      535.67     41.30 o 
   3  11  10      249.20      209.59     28.72 o 
   4  11  10        4.99       24.24     16.37 o 
   5  11  10      261.75      296.51     32.89 o 
   6  11  10       46.42       24.01     17.60 o 
   7  11  10      132.78      106.84     25.09 o 
   8  11  10        4.88        1.62     15.36 o 
  -4  12  10      259.47      279.53     35.59 o 
  -3  12  10      167.73      174.16     29.72 o 
  -2  12  10       24.92       55.97     21.15 o 
  -1  12  10     1137.42     1216.86     62.92 o 
   0  12  10       45.00       52.19     20.23 o 
   1  12  10      376.10      313.27     34.12 o 
   2  12  10      145.23      147.06     27.56 o 
   3  12  10       25.45       37.05     19.69 o 
   4  12  10      172.48      176.55     28.56 o 
   5  12  10      176.16      160.80     28.25 o 
   6  12  10      122.51      125.14     27.17 o 
  -2  13  10      181.58      196.00     32.27 o 
  -1  13  10      150.32      154.01     29.26 o 
   0  13  10      174.97      148.37     27.87 o 
   1  13  10       25.93       38.14     19.53 o 
   2  13  10        9.04        3.01     13.36 o 
   3  13  10       34.32       33.74     19.30 o 
   4  13  10       19.37       15.52     17.68 o 
   5  13  10        6.67        7.10     15.21 o 
   0  -9  11        2.63       17.60     18.30 o 
   1  -9  11      334.37      417.94     42.23 o 
   2  -9  11      126.97      146.91     28.56 o 
   3  -9  11        0.62       -7.10     16.60 o 
  -3  -8  11        8.03        5.22     11.84 o 
  -2  -8  11      621.92      801.99     39.98 o 
  -1  -8  11       89.89       66.77     42.88 o 
   0  -8  11      999.33      988.74     57.51 o 
   1  -8  11      235.13      288.33     34.58 o 
   2  -8  11       63.98       70.87     23.08 o 
   3  -8  11      655.28      624.76     47.71 o 
   4  -8  11       23.25       11.27     18.14 o 
   5  -8  11      503.22      523.32     46.70 o 
  -5  -7  11        0.40        4.44     11.22 o 
  -4  -7  11      378.28      426.39     42.07 o 
  -3  -7  11      597.70      585.44     39.83 o 
  -2  -7  11       16.89        4.25     11.70 o 
  -1  -7  11     1409.13     1578.45     71.79 o 
   0  -7  11       30.03       38.44     19.45 o 
   1  -7  11     1084.46     1046.71     57.20 o 
   2  -7  11      460.63      483.18     40.91 o 
   3  -7  11       25.80        6.72     18.06 o 
   4  -7  11      593.65      594.11     45.86 o 
   5  -7  11      148.15      109.08     25.63 o 
   6  -7  11       43.58       65.46     23.47 o 
   7  -7  11        9.22       11.81     19.76 o 
  -6  -6  11        0.25       -1.11     10.72 o 
  -5  -6  11      617.52      570.18     36.90 o 
  -4  -6  11      900.87      792.87     37.40 o 
  -3  -6  11      292.67      256.56     38.87 o 
  -2  -6  11     1505.36     1530.57     49.85 o 
  -1  -6  11        0.22       -8.00     10.77 o 
   0  -6  11     1464.81     1500.17     66.39 o 
   1  -6  11      243.27      291.03     33.81 o 
   2  -6  11        4.28       17.76     16.29 o 
   3  -6  11      419.89      484.03     41.38 o 
   4  -6  11      620.55      591.41     44.93 o 
   5  -6  11      236.39      239.47     32.89 o 
   6  -6  11       60.43       81.52     25.09 o 
   7  -6  11      223.52      235.30     34.20 o 
   8  -6  11       11.37       -5.02     17.83 o 
  -7  -5  11       44.51       18.18     12.80 o 
  -6  -5  11      948.45      972.41     41.92 o 
  -5  -5  11      146.74      155.08     19.94 o 
  -4  -5  11      417.26      500.47     30.59 o 
  -3  -5  11     2157.83     2236.56     59.62 o 
  -2  -5  11       48.23       29.26     23.62 o 
  -1  -5  11     1429.56     1464.12     63.76 o 
   0  -5  11       41.98        9.03     12.66 o 
   1  -5  11       79.93       69.09     20.07 o 
   2  -5  11      307.30      335.50     32.65 o 
   3  -5  11      520.57      546.94     40.30 o 
   4  -5  11        0.23      -10.34     15.05 o 
   5  -5  11       21.66       35.74     18.22 o 
   6  -5  11      192.84      165.59     27.71 o 
   7  -5  11       39.65       39.29     21.46 o 
   8  -5  11     1015.38      994.38     59.90 o 
   9  -5  11       12.28        0.69     17.60 o 
  -7  -4  11     1314.10     1357.65     49.42 o 
  -6  -4  11      124.63       80.13     16.45 o 
  -5  -4  11      444.44      502.50     29.33 o 
  -4  -4  11      920.14      931.29     38.18 o 
  -3  -4  11       79.86       85.48     15.39 o 
  -2  -4  11     1285.14     1266.07     63.19 o 
   0  -4  11       82.95       93.33     21.23 o 
   1  -4  11        3.84       10.04     13.74 o 
   2  -4  11      340.21      431.53     36.51 o 
   3  -4  11      120.11      109.23     23.00 o 
   4  -4  11     3783.31     3760.89    103.91 o 
   5  -4  11      409.56      421.19     37.75 o 
   6  -4  11      607.17      567.48     41.76 o 
   7  -4  11      504.94      529.73     42.46 o 
   8  -4  11       48.87       60.29     22.08 o 
   9  -4  11      860.26      830.33     52.96 o 
  10  -4  11        4.05        8.88     17.21 o 
  -8  -3  11      577.08      632.13     34.63 o 
  -7  -3  11       18.19       30.57     13.40 o 
  -6  -3  11      538.03      555.32     30.92 o 
  -5  -3  11        1.68       20.89     11.22 o 
  -4  -3  11        1.97        4.30     10.34 o 
  -3  -3  11      623.86      591.54     29.37 o 
  -2  -3  11     1215.66     1153.10     40.02 o 
  -1  -3  11      886.64      962.88     50.18 o 
   0  -3  11      544.74      555.59     38.52 o 
   1  -3  11      642.05      636.95     39.83 o 
   2  -3  11      111.31       78.74     20.30 o 
   3  -3  11     2160.57     2020.56     71.33 o 
   4  -3  11     1107.25     1127.93     53.65 o 
   5  -3  11       94.51       75.11     20.30 o 
   6  -3  11      296.16      283.70     32.04 o 
   7  -3  11      148.59      141.12     26.32 o 
   8  -3  11      769.32      742.48     47.32 o 
   9  -3  11        0.09       10.34     16.21 o 
  10  -3  11      167.85      173.46     28.72 o 
  -8  -2  11       52.82       60.73     15.13 o 
  -7  -2  11      736.73      690.10     33.98 o 
  -6  -2  11      182.39      227.21     20.62 o 
  -5  -2  11        6.96       23.41     10.44 o 
  -4  -2  11      180.50      162.45     17.49 o 
  -3  -2  11      974.66      953.00     35.84 o 
  -2  -2  11      233.56      181.10     24.70 o 
  -1  -2  11     2050.76     2179.58     71.95 o 
   0  -2  11      296.97      290.80     31.26 o 
   1  -2  11      201.65      173.08     23.31 o 
   2  -2  11     5325.37     5347.67    119.96 o 
   3  -2  11      547.24      525.56     37.21 o 
   4  -2  11     1074.82     1115.57     52.26 o 
   5  -2  11      398.93      402.89     33.50 o 
   6  -2  11        2.60       -3.32     12.97 o 
   7  -2  11      104.61      108.00     22.93 o 
   8  -2  11       18.24       22.85     16.06 o 
   9  -2  11      193.41      205.34     28.41 o 
  10  -2  11       37.05       15.98     16.29 o 
  11  -2  11        3.64        5.64     16.98 o 
  -8  -1  11      205.82      238.62     33.81 o 
  -7  -1  11       29.63       43.29     13.34 o 
  -6  -1  11        6.19       13.64      9.71 o 
  -5  -1  11        1.47        2.77      8.86 o 
  -4  -1  11      549.76      507.56     26.42 o 
  -3  -1  11      148.93      139.49     46.51 o 
  -2  -1  11     3625.85     3500.42     93.49 o 
  -1  -1  11      626.29      591.79     37.67 o 
   0  -1  11     1239.86     1122.60     49.33 o 
   1  -1  11     1760.49     1701.35     36.70 o 
   2  -1  11      114.88      107.10     12.02 o 
   3  -1  11     7152.18     7328.90     96.65 o 
   4  -1  11      162.02      153.70     21.85 o 
   5  -1  11      111.25      138.88     21.46 o 
   6  -1  11      107.94      119.27     21.77 o 
   7  -1  11      453.21      482.33     36.51 o 
   8  -1  11      594.75      566.86     40.22 o 
   9  -1  11      570.76      541.38     39.60 o 
  10  -1  11        8.06       -0.39     13.36 o 
  11  -1  11       68.41       76.27     21.62 o 
  -9   0  11      112.74      141.43     29.41 o 
  -8   0  11      275.26      251.82     34.20 o 
  -7   0  11       52.14       73.49     22.23 o 
  -6   0  11      113.85      113.10     15.65 o 
  -5   0  11      752.96      796.21     31.63 o 
  -4   0  11      114.39       74.55     13.53 o 
  -3   0  11     2544.19     2434.41     77.58 o 
  -2   0  11     1402.79     1405.84     56.28 o 
  -1   0  11     2822.42     2894.27     80.36 o 
   0   0  11      141.53      169.22     21.69 o 
   1   0  11      325.44      317.23     22.19 o 
   2   0  11     1484.41     1476.30     34.82 o 
   3   0  11      227.82      238.16     16.73 o 
   4   0  11      815.51      786.94     26.89 o 
   5   0  11      400.39      387.42     21.09 o 
   6   0  11      626.96      602.75     37.90 o 
   7   0  11       33.81       51.49     17.21 o 
   8   0  11      690.85      676.48     41.69 o 
   9   0  11       13.24       10.58     14.90 o 
  11   0  11      175.33      193.84     27.48 o 
  -9   1  11      458.92      522.55     46.01 o 
  -8   1  11       70.05       71.56     23.62 o 
  -7   1  11      768.42      834.96     51.64 o 
  -6   1  11      351.66      368.46     34.51 o 
  -5   1  11      273.54      262.83     34.28 o 
  -4   1  11     3196.18     2935.57     87.77 o 
  -3   1  11      649.69      678.95     40.68 o 
  -2   1  11     3483.86     3427.78     90.40 o 
  -1   1  11      387.87      360.97     30.18 o 
   0   1  11      128.06      136.65     11.60 o 
   1   1  11      213.53      235.27     33.74 o 
   2   1  11      288.24      331.10     17.82 o 
   3   1  11      101.14       90.60     11.27 o 
   4   1  11       23.75       15.91     11.66 o 
   5   1  11       87.42       87.25     12.15 o 
   6   1  11      956.29      930.87     31.50 o 
   7   1  11      774.40      791.73     29.55 o 
   8   1  11       35.67       63.25     12.79 o 
   9   1  11     1245.28     1241.41     57.28 o 
  10   1  11      265.70      246.34     29.80 o 
  11   1  11       85.55       82.60     20.23 o 
  -9   2  11       30.08       13.12     17.52 o 
  -8   2  11     1012.47     1038.84     60.99 o 
  -7   2  11       19.09       28.25     17.29 o 
  -6   2  11      515.18      510.20     39.83 o 
  -5   2  11        1.42        8.65     13.43 o 
  -4   2  11      254.97      345.69     32.50 o 
  -3   2  11      263.48      243.79     27.87 o 
  -2   2  11       87.45       47.71     15.98 o 
  -1   2  11      610.62      685.51     23.56 o 
   0   2  11       78.30       87.47     10.65 o 
   1   2  11       43.48       50.33      9.19 o 
   2   2  11      147.94      109.44     11.72 o 
   3   2  11      510.23      530.50     21.69 o 
   4   2  11      321.21      299.75     18.26 o 
   5   2  11     1612.56     1559.97     37.86 o 
   6   2  11      233.61      299.12     19.52 o 
   7   2  11      891.37      943.45     31.56 o 
   8   2  11     2485.58     2463.13     80.52 o 
   9   2  11      191.02      151.54     25.32 o 
  10   2  11      340.96      315.43     32.04 o 
  11   2  11      520.35      510.74     41.53 o 
  -9   3  11      738.36      773.75     55.97 o 
  -8   3  11       45.20       57.05     21.46 o 
  -7   3  11      445.83      483.41     40.91 o 
  -6   3  11      522.14      552.35     42.07 o 
  -5   3  11        0.02       -5.33     12.20 o 
  -4   3  11      385.81      323.76     33.04 o 
  -3   3  11      757.79      713.69     42.30 o 
  -2   3  11       88.36      120.89     19.61 o 
  -1   3  11       68.83       95.08     11.29 o 
   0   3  11      119.08       99.31     17.87 o 
   1   3  11      404.48      435.32     19.90 o 
   2   3  11     2475.74     2411.24     67.08 o 
   3   3  11       53.42       70.55     10.37 o 
   4   3  11     1725.44     1764.69     47.98 o 
   5   3  11     1334.21     1440.14     54.58 o 
   6   3  11     1135.04     1080.55     31.94 o 
   7   3  11      317.99      344.76     31.65 o 
   8   3  11      507.41      565.93     40.30 o 
   9   3  11      750.67      760.47     46.63 o 
  10   3  11      110.96      127.68     25.01 o 
  11   3  11        0.68        9.26     14.82 o 
  -9   4  11       59.51       43.08     20.92 o 
  -8   4  11      488.29      452.61     41.53 o 
  -7   4  11      170.12      124.75     26.17 o 
  -6   4  11      219.12      215.92     28.87 o 
  -5   4  11      928.16      876.42     49.71 o 
  -4   4  11       12.45       48.25     17.68 o 
  -3   4  11        1.05        6.56     12.89 o 
  -2   4  11      263.99      285.87     17.89 o 
  -1   4  11      448.93      502.33     22.11 o 
   0   4  11      102.30       95.79     11.82 o 
   1   4  11     5508.61     5685.29     79.26 o 
   2   4  11      132.33      116.84     12.10 o 
   3   4  11     2038.37     2218.01     43.72 o 
   4   4  11      366.65      437.00     20.21 o 
   5   4  11      582.21      634.25     38.75 o 
   6   4  11        2.23        2.08     13.12 o 
   7   4  11       45.35       59.98     18.76 o 
   8   4  11       66.43       75.42     20.23 o 
   9   4  11        5.96      -10.42     10.42 o 
  10   4  11       32.12        6.56     14.98 o 
  11   4  11        0.04      -10.81     10.81 o 
  -8   5  11        2.57      -11.27     13.51 o 
  -7   5  11        7.38       12.27     15.67 o 
  -6   5  11        0.99       -9.19      9.19 o 
  -5   5  11       31.70       35.74     17.91 o 
  -4   5  11       21.10        6.56     13.28 o 
  -3   5  11      167.84      200.56     16.15 o 
  -2   5  11     1431.99     1412.41     37.46 o 
  -1   5  11      750.72      722.37     26.65 o 
   0   5  11     1147.04     1237.22     33.49 o 
   1   5  11       55.18       66.61     10.86 o 
   2   5  11     2250.96     2271.09     47.59 o 
   3   5  11       89.19       88.80     11.26 o 
   4   5  11      862.26      901.35     43.62 o 
   5   5  11      348.23      358.43     32.19 o 
   6   5  11      808.45      802.85     44.31 o 
   7   5  11     1424.61     1430.69     60.68 o 
   8   5  11     1879.57     1868.01     71.64 o 
   9   5  11       64.80       66.62     19.76 o 
  10   5  11       19.52        0.62     12.04 o 
  11   5  11      381.99      408.30     40.30 o 
  -8   6  11       23.00       23.24     18.37 o 
  -7   6  11      200.48      178.40     28.79 o 
  -6   6  11      513.30      488.12     39.68 o 
  -5   6  11      114.26      146.21     24.55 o 
  -4   6  11      450.76      497.89     24.82 o 
  -3   6  11      565.59      516.01     24.57 o 
  -2   6  11      581.13      588.22     26.01 o 
  -1   6  11      945.95      909.23     30.49 o 
   0   6  11       33.72       31.34      9.61 o 
   1   6  11      482.27      534.96     22.76 o 
   2   6  11        9.73       16.92      8.41 o 
   3   6  11      626.69      640.74     37.29 o 
   4   6  11      902.11      780.85     41.92 o 
   5   6  11      495.71      423.81     33.58 o 
   6   6  11      127.29       90.32     21.23 o 
   7   6  11        3.98       24.63     15.52 o 
   8   6  11        5.00        2.55     12.97 o 
   9   6  11      306.00      262.01     31.65 o 
  10   6  11      474.34      505.41     41.92 o 
  11   6  11       49.07       54.19     20.61 o 
  -8   7  11      202.22      161.19     30.18 o 
  -7   7  11      146.12       90.40     24.01 o 
  -6   7  11      331.64      338.51     34.74 o 
  -5   7  11     1230.49     1222.26     58.75 o 
  -4   7  11       17.16        9.82      8.69 o 
  -3   7  11      563.74      581.88     26.95 o 
  -2   7  11      778.22      712.39     28.92 o 
  -1   7  11      268.69      256.46     35.97 o 
   0   7  11     2047.26     2039.54     45.09 o 
   1   7  11       39.20       34.28     16.06 o 
   2   7  11      657.60      636.88     39.22 o 
   3   7  11       55.65       44.31     17.37 o 
   4   7  11       13.02        5.33     14.51 o 
   5   7  11      552.33      584.15     38.91 o 
   6   7  11      345.63      344.22     32.58 o 
   7   7  11      359.14      358.58     33.35 o 
   8   7  11     1151.68     1051.58     55.43 o 
   9   7  11       36.24       39.52     18.84 o 
  10   7  11      246.71      226.65     32.65 o 
  -7   8  11      210.33      233.14     32.89 o 
  -6   8  11      566.70      537.21     44.16 o 
  -5   8  11      110.10       71.44     14.27 o 
  -4   8  11      549.45      555.11     27.73 o 
  -3   8  11        0.37       -2.00      8.92 o 
  -2   8  11      957.53      923.41     32.52 o 
  -1   8  11      131.55      117.37     13.88 o 
   0   8  11      177.34      110.08     21.15 o 
   1   8  11      279.59      298.44     29.80 o 
   2   8  11      275.38      267.72     29.10 o 
   3   8  11      171.16      162.81     24.16 o 
   4   8  11      430.22      425.66     35.05 o 
   5   8  11      682.19      707.59     43.77 o 
   6   8  11       27.25       18.53     15.52 o 
   7   8  11      929.79      961.57     51.95 o 
   8   8  11        0.58        7.80     13.97 o 
   9   8  11       97.01       70.87     22.16 o 
  10   8  11      563.33      538.22     45.31 o 
  -6   9  11       77.08       71.87     22.23 o 
  -5   9  11      706.81      729.14     96.57 o 
  -4   9  11        0.27        9.86      9.36 o 
  -3   9  11      126.99      119.44     15.57 o 
  -2   9  11       23.44        6.94      8.90 o 
  -1   9  11       46.15       54.66     18.76 o 
   0   9  11        0.09       -1.54     13.05 o 
   1   9  11      820.99      798.37     45.86 o 
   2   9  11        3.76        9.19     14.05 o 
   3   9  11      701.52      694.31     43.85 o 
   4   9  11     1115.12     1115.73     54.96 o 
   5   9  11       93.56       64.92     20.15 o 
   6   9  11      729.34      757.46     46.94 o 
   7   9  11        1.01       -2.32     12.66 o 
   8   9  11      213.57      213.68     29.57 o 
   9   9  11       30.81       26.09     17.83 o 
  -6  10  11      261.39      232.51     23.17 o 
  -5  10  11        0.05       -9.14      9.34 o 
  -4  10  11      128.69      106.42     16.88 o 
  -3  10  11       59.72       57.17     17.14 o 
  -2  10  11      153.65      160.11     26.25 o 
  -1  10  11       87.95      100.43     22.93 o 
   0  10  11      978.16     1023.17     54.58 o 
   1  10  11       67.18       86.15     21.92 o 
   2  10  11      545.42      541.15     40.30 o 
   3  10  11       39.64       20.84     16.37 o 
   4  10  11      190.35      205.34     28.41 o 
   5  10  11      470.58      502.24     40.14 o 
   6  10  11       16.36       26.09     17.29 o 
   7  10  11      417.32      387.92     36.51 o 
   8  10  11        0.19      -10.42     12.58 o 
  -5  11  11       32.97       38.83     13.86 o 
  -4  11  11       55.82       57.43     21.85 o 
  -3  11  11        3.70        7.95     13.28 o 
  -2  11  11      273.45      239.77     31.42 o 
  -1  11  11      259.59      259.85     32.96 o 
   0  11  11      121.59      106.45     23.93 o 
   1  11  11     1023.92      982.95     54.42 o 
   2  11  11       93.40       92.17     24.16 o 
   3  11  11       77.41      128.53     26.40 o 
   4  11  11      793.63      785.63     50.26 o 
   5  11  11        1.14      -12.12     12.12 o 
   6  11  11      586.28      613.95     45.86 o 
   7  11  11        8.54       -1.62     14.98 o 
  -3  12  11       44.27       19.99     16.75 o 
  -2  12  11      470.37      453.84     42.15 o 
  -1  12  11       55.65       50.56     21.92 o 
   0  12  11      780.15      760.47     50.87 o 
   1  12  11      168.56      155.32     28.56 o 
   2  12  11      586.27      615.72     46.16 o 
   3  12  11      274.01      292.96     34.82 o 
   4  12  11        2.06       -5.40     13.05 o 
   5  12  11      391.08      375.64     37.90 o 
   6  12  11       68.08       56.82     21.77 o 
  -1  13  11      443.96      440.25     43.23 o 
   0  13  11        9.03       11.35     16.91 o 
   1  13  11      434.54      380.35     38.91 o 
   2  13  11        9.72       -2.70     15.90 o 
   3  13  11        6.03       -9.19     12.81 o 
   4  13  11       86.12       59.67     22.16 o 
  -1  -8  12      707.29      706.89     52.03 o 
   0  -8  12       11.20       19.92     19.38 o 
   1  -8  12      398.83      474.22     43.46 o 
   2  -8  12      296.73      361.28     39.45 o 
   3  -8  12        1.05       20.84     19.30 o 
   4  -8  12      409.92      393.09     41.61 o 
  -3  -7  12       22.42        0.55     14.71 o 
  -2  -7  12      824.64      919.96     58.44 o 
  -1  -7  12        0.18       -0.59     12.31 o 
   0  -7  12     1503.02     1558.53     72.33 o 
   1  -7  12      138.34      107.54     25.86 o 
   2  -7  12      291.98      302.15     36.13 o 
   3  -7  12      472.18      566.16     47.32 o 
   4  -7  12       19.94       -2.08     15.83 o 
   5  -7  12      449.63      446.43     42.54 o 
   6  -7  12        7.27       -6.02     15.90 o 
  -5  -6  12       19.83       34.52     14.39 o 
  -4  -6  12      252.28      264.10     24.86 o 
  -3  -6  12      609.23      568.24     33.59 o 
  -2  -6  12       28.59       10.83     13.64 o 
   0  -6  12       98.93      108.31     25.09 o 
   1  -6  12      746.63      725.03     49.25 o 
   2  -6  12      456.98      411.61     39.52 o 
   3  -6  12       15.04       14.44     19.07 o 
   4  -6  12      651.99      635.02     46.94 o 
   5  -6  12      279.41      234.22     32.81 o 
   6  -6  12       24.73       -3.09     15.83 o 
   7  -6  12       10.99      -11.81     16.67 o 
  -6  -5  12        6.15       25.61     13.06 o 
  -5  -5  12      635.34      628.35     34.86 o 
  -4  -5  12      502.44      463.49     52.61 o 
  -3  -5  12      137.97      138.34     19.56 o 
  -2  -5  12      904.08      871.25     52.57 o 
  -1  -5  12        8.38        3.78     14.90 o 
   0  -5  12      639.15      730.59     48.33 o 
   1  -5  12      300.19      229.28     29.33 o 
   2  -5  12      103.82       77.58     22.00 o 
   3  -5  12       57.79       69.17     21.62 o 
   4  -5  12        9.10        5.48     16.21 o 
   5  -5  12        3.12       11.35     17.06 o 
   6  -5  12      193.82      172.54     29.18 o 
   7  -5  12      334.33      410.84     41.92 o 
   8  -5  12        0.02       23.93     19.84 o 
  -6  -4  12      700.57      657.02     35.64 o 
  -5  -4  12       76.37       80.65     16.61 o 
  -4  -4  12      166.66      155.61     19.62 o 
  -3  -4  12     1302.78     1328.22     45.84 o 
  -2  -4  12      202.44      158.56     25.94 o 
  -1  -4  12      893.64      866.77     50.49 o 
   0  -4  12       31.45       20.23     16.44 o 
   1  -4  12       74.73       75.73     19.84 o 
   2  -4  12        8.86        6.02     14.82 o 
   3  -4  12      662.67      785.02     47.63 o 
   4  -4  12        5.43      -11.04     14.67 o 
   5  -4  12       98.23       90.63     23.55 o 
   6  -4  12      150.06      114.79     25.09 o 
   7  -4  12      170.94      185.89     30.11 o 
   8  -4  12      628.53      594.88     48.09 o 
   9  -4  12        0.67        0.15     18.84 o 
  -7  -3  12      486.13      530.62     32.64 o 
  -6  -3  12        6.16        6.61     10.67 o 
  -5  -3  12      159.03      133.33     18.46 o 
  -4  -3  12      361.59      384.75     26.02 o 
  -3  -3  12        0.07       -3.54      9.50 o 
  -2  -3  12      637.31      663.74     43.31 o 
  -1  -3  12      797.66      762.24     45.55 o 
   0  -3  12       68.15       64.85     19.61 o 
   1  -3  12      101.96       87.00     20.77 o 
   2  -3  12      371.04      326.47     32.50 o 
   3  -3  12      576.42      579.13     41.53 o 
   4  -3  12     1143.75     1179.49     55.89 o 
   5  -3  12        0.19      -12.51     12.51 o 
   6  -3  12      390.98      373.02     35.12 o 
   7  -3  12      595.27      585.15     43.08 o 
   8  -3  12       84.95       76.04     22.93 o 
   9  -3  12      330.86      362.98     39.37 o 
  -7  -2  12        0.31       -8.40      8.40 o 
  -6  -2  12       65.92       66.17     14.58 o 
  -5  -2  12       38.81       32.46     16.06 o 
  -4  -2  12       43.76       74.31     21.34 o 
  -3  -2  12      324.52      278.68     30.42 o 
  -2  -2  12     1295.92     1253.37     56.74 o 
  -1  -2  12        5.43        1.93     12.97 o 
   0  -2  12     1137.84     1272.36     57.28 o 
   1  -2  12      819.38      779.84     44.93 o 
   2  -2  12      539.11      478.54     36.67 o 
   3  -2  12     2952.15     2858.22     86.00 o 
   4  -2  12      358.65      333.65     34.51 o 
   5  -2  12     1166.85     1129.24     54.04 o 
   6  -2  12       87.02       66.85     19.84 o 
   7  -2  12      160.10      175.01     26.79 o 
   8  -2  12      392.63      421.11     36.82 o 
   9  -2  12       10.70       29.49     18.76 o 
  10  -2  12       11.22       19.22     17.21 o 
  -8  -1  12        2.17       14.51     17.91 o 
  -7  -1  12      257.06      177.59     20.46 o 
  -6  -1  12        1.69       -1.93      9.66 o 
  -5  -1  12      178.36      160.86     19.92 o 
  -4  -1  12       27.16        2.59      9.17 o 
  -3  -1  12     1062.98     1053.20     52.96 o 
  -2  -1  12        8.09       10.19     14.28 o 
  -1  -1  12     2277.72     2190.47     73.49 o 
   0  -1  12     1139.06     1249.67     55.74 o 
   1  -1  12      442.83      427.52     36.44 o 
   2  -1  12     2906.33     2948.44     64.38 o 
   3  -1  12      228.63      255.17     25.20 o 
   4  -1  12     3282.43     3126.71     58.82 o 
   5  -1  12       21.84        9.50     15.83 o 
   6  -1  12      413.63      441.26     35.51 o 
   7  -1  12      347.18      376.57     34.35 o 
   8  -1  12       40.71       49.64     18.91 o 
   9  -1  12       35.04       64.69     20.69 o 
  10  -1  12       22.87       40.53     18.84 o 
  -8   0  12       79.02       92.71     25.86 o 
  -7   0  12      106.33      101.13     24.86 o 
  -6   0  12        6.59       -4.83      8.48 o 
  -5   0  12      130.77      145.31     17.42 o 
  -4   0  12      518.87      503.17     37.36 o 
  -3   0  12       12.26       21.15     16.13 o 
  -2   0  12      964.03      883.83     47.01 o 
  -1   0  12      311.76      275.59     29.18 o 
   0   0  12      345.10      326.31     30.49 o 
   1   0  12     1122.69     1127.56     72.41 o 
   2   0  12       50.84       42.46     10.14 o 
   3   0  12     2752.31     2780.15     52.79 o 
   4   0  12       75.12       51.98     11.73 o 
   5   0  12      840.12      819.46     38.37 o 
   6   0  12        9.63        6.82      9.96 o 
   7   0  12      234.18      267.02     19.73 o 
   8   0  12      359.61      327.10     22.54 o 
   9   0  12     1042.25      960.09     36.16 o 
  10   0  12       16.53       -0.93     13.36 o 
  11   0  12      162.93      140.81     25.86 o 
  -8   1  12      607.87      598.35     47.63 o 
  -7   1  12        0.53       14.67     16.21 o 
  -6   1  12      153.33      207.66     28.79 o 
  -5   1  12      241.27      231.59     28.95 o 
  -4   1  12      474.74      524.48     39.68 o 
  -3   1  12        3.81       10.96     13.36 o 
  -2   1  12      128.69      142.66     22.54 o 
  -1   1  12      151.85      141.97     22.46 o 
   0   1  12      450.83      413.39     33.04 o 
   1   1  12       48.62       49.40     10.10 o 
   2   1  12     1067.40     1180.18     32.18 o 
   3   1  12        0.18        5.29      7.76 o 
   4   1  12      924.31      944.60     30.47 o 
   5   1  12      676.30      737.73     28.29 o 
   6   1  12       64.69       73.77     13.02 o 
   7   1  12       31.39       27.66     10.70 o 
   8   1  12      552.22      560.43     30.07 o 
   9   1  12      553.15      501.24     38.75 o 
  10   1  12      686.92      645.06     44.62 o 
  11   1  12      208.49      151.69     27.33 o 
  -8   2  12       11.60       39.14     20.53 o 
  -7   2  12      919.41      990.82     58.28 o 
  -6   2  12        9.76       11.12     14.74 o 
  -5   2  12      389.49      383.13     35.20 o 
  -4   2  12     2121.48     2073.28     74.50 o 
  -3   2  12       70.85       53.27     16.91 o 
  -2   2  12      590.19      573.88     38.52 o 
  -1   2  12       14.23       18.76     13.51 o 
   0   2  12       53.60       65.88     12.93 o 
   1   2  12      237.45      222.86     23.47 o 
   2   2  12      173.39      183.55     15.14 o 
   3   2  12       21.59       34.32      9.86 o 
   4   2  12      219.00      240.50     17.76 o 
   5   2  12       75.15       73.76     12.30 o 
   6   2  12      171.73      159.53     15.36 o 
   7   2  12     1852.78     1925.21     46.64 o 
   8   2  12       13.38       -1.16     12.66 o 
   9   2  12     1157.31     1086.24     56.05 o 
  10   2  12      398.04      300.84     33.04 o 
  11   2  12      175.16      152.85     27.02 o 
  -8   3  12      867.11      930.22     59.36 o 
  -7   3  12      231.74      198.86     30.88 o 
  -6   3  12      181.79      144.13     26.25 o 
  -5   3  12      199.19      255.29     30.11 o 
  -4   3  12     2105.88     1891.10     71.18 o 
  -3   3  12      606.16      671.38     41.69 o 
  -2   3  12       25.47       21.15     14.98 o 
  -1   3  12        9.37        6.21      7.97 o 
   0   3  12        0.46       -1.31      7.51 o 
   1   3  12      519.91      550.70     22.60 o 
   2   3  12      257.23      258.22     17.85 o 
   3   3  12     1533.13     1555.91     37.85 o 
   4   3  12      258.26      244.61     18.31 o 
   5   3  12      655.74      690.32     26.96 o 
   6   3  12      658.12      622.59     38.75 o 
   7   3  12       97.30      110.93     22.93 o 
   8   3  12      334.34      318.90     32.50 o 
   9   3  12       45.07       46.01     19.92 o 
  10   3  12      123.88      117.19     25.32 o 
  11   3  12      222.49      249.73     33.04 o 
  -8   4  12      130.89       85.61     26.17 o 
  -7   4  12      507.95      502.86     44.47 o 
  -6   4  12      137.82      103.52     25.17 o 
  -5   4  12        7.87       -2.16     14.90 o 
  -4   4  12      941.73      914.17     49.48 o 
  -3   4  12       45.99       57.13     18.06 o 
  -2   4  12        0.44        6.41     13.36 o 
  -1   4  12      442.01      411.69     21.73 o 
   0   4  12      507.96      520.59     22.84 o 
   1   4  12      246.27      224.59     17.02 o 
   2   4  12     2433.88     2428.45     47.99 o 
   3   4  12      112.12      128.70     13.32 o 
   4   4  12     1495.80     1530.45     72.14 o 
   5   4  12      457.62      508.19     35.20 o 
   6   4  12        3.76      -12.20     12.20 o 
   7   4  12      938.36      966.43     50.95 o 
   8   4  12      101.81      101.36     22.46 o 
   9   4  12      127.50      111.32     24.16 o 
  10   4  12       11.91       53.03     19.53 o 
  11   4  12       18.33       36.44     18.37 o 
  -8   5  12      365.55      380.43     40.30 o 
  -7   5  12       34.91       33.27     17.83 o 
  -6   5  12        0.86       11.97     14.13 o 
  -5   5  12        8.58        1.08     14.82 o 
  -4   5  12      619.47      540.92     40.53 o 
  -3   5  12       46.93       70.40     18.76 o 
  -2   5  12     1501.15     1365.62     49.75 o 
  -1   5  12     1103.84     1108.37     33.73 o 
   0   5  12        5.23        5.61      8.46 o 
   1   5  12      898.73      893.55     29.15 o 
   2   5  12        4.16        2.53      9.38 o 
   3   5  12      996.05     1013.72     46.20 o 
   4   5  12      137.08      124.44     21.07 o 
   5   5  12      696.27      687.90     40.91 o 
   6   5  12     2562.05     2832.28     85.69 o 
   7   5  12        0.55       26.40     16.83 o 
   8   5  12      357.11      375.10     35.51 o 
   9   5  12       29.35       18.68     15.75 o 
  10   5  12        0.02       -0.62     13.90 o 
  11   5  12       44.49       70.40     21.77 o 
  -7   6  12        0.33       -7.49     12.66 o 
  -6   6  12       49.01       20.61     16.75 o 
  -5   6  12      405.43      411.77     36.28 o 
  -4   6  12        2.08        3.32     12.27 o 
  -3   6  12      944.08     1023.27     43.46 o 
  -2   6  12       97.02      102.79     13.59 o 
  -1   6  12     2603.45     2549.36    108.62 o 
   0   6  12      681.15      746.85     28.17 o 
   1   6  12        6.95        4.09      8.76 o 
   2   6  12     1443.44     1506.73     37.43 o 
   3   6  12       28.60       48.25     17.06 o 
   4   6  12      734.22      754.14     42.54 o 
   5   6  12      386.36      409.45     33.97 o 
   6   6  12        2.87       -5.87     14.98 o 
   7   6  12     1410.83     1444.20     63.15 o 
   8   6  12      234.21      256.53     31.11 o 
   9   6  12       19.50       35.12     17.99 o 
  10   6  12       24.26       16.21     16.67 o 
  -7   7  12      148.34      104.29     26.02 o 
  -6   7  12      177.89      159.57     27.64 o 
  -5   7  12      114.89      121.20     24.39 o 
  -4   7  12      468.11      445.43     36.59 o 
  -3   7  12        0.70       12.48     14.78 o 
  -2   7  12     1303.21     1236.62     37.66 o 
  -1   7  12      914.88      965.19     32.39 o 
   0   7  12       84.86      115.38     14.18 o 
   1   7  12     1272.49     1327.33     55.74 o 
   2   7  12       55.63       52.49     17.60 o 
   3   7  12      622.43      623.13     39.60 o 
   4   7  12       18.72       21.46     14.90 o 
   5   7  12      591.38      543.24     39.45 o 
   6   7  12       77.37       63.15     21.69 o 
   7   7  12      422.65      471.83     38.60 o 
   8   7  12        4.53        9.57     15.52 o 
   9   7  12      230.85      243.56     32.50 o 
  10   7  12      330.79      373.56     38.60 o 
  -6   8  12       95.54       99.58     24.86 o 
  -5   8  12      912.28      980.02     55.97 o 
  -4   8  12       30.15       20.86     11.04 o 
  -3   8  12      637.20      625.65     28.93 o 
  -2   8  12       88.62       84.36     13.75 o 
  -1   8  12      381.49      368.36     21.48 o 
   0   8  12      381.10      424.04     33.89 o 
   1   8  12      177.41      207.51     25.86 o 
   2   8  12       58.41       46.47     17.68 o 
   3   8  12       14.45       24.70     15.75 o 
   4   8  12      184.70      180.64     25.63 o 
   5   8  12      147.14      156.48     25.94 o 
   6   8  12      931.05      943.50     52.19 o 
   7   8  12        6.96       -8.03     12.97 o 
   8   8  12      109.53       85.69     22.39 o 
   9   8  12      128.85      133.94     26.79 o 
  -6   9  12      510.11      546.79     45.39 o 
  -5   9  12       16.95       13.90     17.68 o 
  -4   9  12      712.12      708.97     32.18 o 
  -3   9  12       37.14       26.80     11.64 o 
  -2   9  12      165.69      146.43     16.45 o 
  -1   9  12      296.45      307.24     32.65 o 
   0   9  12      299.83      312.42     32.96 o 
   1   9  12       28.56       61.76     18.76 o 
   2   9  12      767.63      725.81     45.47 o 
   3   9  12        5.80        2.01     14.44 o 
   4   9  12       75.56       46.63     19.61 o 
   5   9  12      591.87      616.88     44.47 o 
   6   9  12        0.03       -3.40     13.66 o 
   7   9  12      422.09      366.76     35.97 o 
   8   9  12        3.04        3.17     13.66 o 
   9   9  12       57.11       46.01     20.07 o 
  -5  10  12      350.76      357.37     26.96 o 
  -4  10  12       23.38       38.58     12.60 o 
  -3  10  12      167.85       89.24     22.70 o 
  -2  10  12        0.40       -9.88     11.97 o 
  -1  10  12      143.56      153.39     25.71 o 
   0  10  12       15.61       17.83     16.44 o 
   1  10  12      968.40     1037.91     55.20 o 
   2  10  12       57.48       82.21     21.69 o 
   3  10  12      213.72      185.74     28.18 o 
   4  10  12      727.46      783.32     50.56 o 
   5  10  12        5.81        3.17     15.75 o 
   6  10  12     1332.31     1270.35     63.92 o 
   7  10  12       16.39       11.89     15.29 o 
   8  10  12       94.12       82.99     24.01 o 
  -4  11  12       36.15       33.66     19.07 o 
  -3  11  12      176.20      174.54     29.03 o 
  -2  11  12       74.43       92.95     23.24 o 
  -1  11  12        0.15       15.98     16.06 o 
   0  11  12     1035.90     1002.02     56.28 o 
   1  11  12       43.49       51.57     20.61 o 
   2  11  12      530.18      595.11     44.77 o 
   3  11  12      261.81      273.51     33.19 o 
   4  11  12      272.50      287.87     35.28 o 
   5  11  12      652.80      646.99     47.09 o 
   6  11  12       62.93       62.99     22.31 o 
   7  11  12      366.52      413.00     40.37 o 
  -2  12  12      115.48      146.67     27.71 o 
  -1  12  12      246.23      325.93     36.13 o 
   0  12  12       70.73      112.94     26.25 o 
   1  12  12      856.43      888.23     55.04 o 
   2  12  12      126.38       90.63     24.78 o 
   3  12  12      107.10      104.14     25.94 o 
   4  12  12      475.97      472.37     42.30 o 
   5  12  12       10.85       -4.48     14.74 o 
  -1  -7  13      784.64      806.40     56.12 o 
   0  -7  13        2.84       36.13     20.53 o 
   1  -7  13     1132.69     1267.96     66.93 o 
   2  -7  13      161.70      207.12     32.42 o 
   3  -7  13      143.51      125.52     28.56 o 
   4  -7  13      379.21      386.60     41.45 o 
  -3  -6  13       17.70       10.59     22.43 o 
  -1  -6  13       11.58       43.00     20.77 o 
   0  -6  13     1127.23     1073.66     62.14 o 
   1  -6  13      208.00      177.86     30.65 o 
   2  -6  13      623.85      639.42     47.86 o 
   3  -6  13      303.20      322.07     35.67 o 
   4  -6  13        0.10        9.73     18.37 o 
   5  -6  13      250.41      292.42     38.21 o 
   6  -6  13       28.60       26.71     22.23 o 
  -4  -5  13      295.24      267.60     25.50 o 
  -3  -5  13      497.95      451.53     42.61 o 
  -2  -5  13       54.82        4.40     46.32 o 
  -1  -5  13      707.45      777.37     52.34 o 
   0  -5  13      102.81      109.54     25.48 o 
   1  -5  13      597.68      585.31     44.39 o 
   2  -5  13      345.37      402.27     38.44 o 
   3  -5  13       14.84       11.12     17.45 o 
   4  -5  13      742.93      783.78     53.50 o 
   5  -5  13      515.86      473.91     43.85 o 
   6  -5  13        3.87      -15.90     15.90 o 
   7  -5  13        7.16      -13.90     13.90 o 
  -5  -4  13      408.39      418.49     29.77 o 
  -4  -4  13      597.48      597.11     33.67 o 
  -3  -4  13       63.87       58.10     30.99 o 
  -2  -4  13      412.88      425.66     38.75 o 
  -1  -4  13        2.50        8.57     15.36 o 
   0  -4  13      172.77      164.82     26.79 o 
   1  -4  13       61.88       24.55     17.06 o 
   2  -4  13       33.14       31.03     18.06 o 
   3  -4  13      109.97       98.74     23.85 o 
   4  -4  13      206.58      215.77     31.26 o 
   5  -4  13       16.19       22.39     18.14 o 
   6  -4  13      170.32      153.08     28.41 o 
   7  -4  13      184.24      162.50     30.26 o 
   8  -4  13       38.04      -10.11     18.53 o 
  -6  -3  13      494.99      536.04     32.36 o 
  -5  -3  13       67.50       48.41     14.84 o 
  -4  -3  13       93.35      109.31     18.31 o 
  -3  -3  13      705.99      740.86     49.17 o 
  -2  -3  13      440.04      412.23     36.44 o 
  -1  -3  13      276.95      227.19     29.41 o 
   0  -3  13      310.21      366.53     33.89 o 
   1  -3  13       70.87       48.33     19.84 o 
   2  -3  13       99.74       91.02     21.77 o 
   3  -3  13     1089.25     1141.98     57.82 o 
   4  -3  13      107.31      111.70     24.24 o 
   5  -3  13     1181.35     1180.57     58.67 o 
   6  -3  13      209.03      219.70     30.34 o 
   7  -3  13      511.00      483.56     41.07 o 
   8  -3  13      560.40      529.42     43.54 o 
   9  -3  13        5.12        5.25     17.76 o 
  -6  -2  13       51.32       32.80     12.55 o 
  -5  -2  13      224.13      248.55     23.03 o 
  -4  -2  13       44.76       44.66     23.51 o 
  -3  -2  13        0.34        2.16     13.82 o 
  -2  -2  13       41.46       65.69     20.07 o 
  -1  -2  13      337.73      332.80     32.65 o 
   0  -2  13      140.93      157.02     24.39 o 
   1  -2  13      637.39      621.28     42.15 o 
   2  -2  13     1180.99     1217.94     57.05 o 
   3  -2  13       75.45       94.95     22.31 o 
   4  -2  13     2243.88     2087.33     74.26 o 
   5  -2  13      143.59      152.39     25.63 o 
   6  -2  13      400.10      396.25     35.82 o 
   7  -2  13      876.69      885.91     51.80 o 
   8  -2  13      183.38      170.37     28.10 o 
   9  -2  13      154.47      152.70     27.40 o 
  -7  -1  13       40.02       15.43     16.79 o 
  -6  -1  13      150.96      180.45     20.56 o 
  -5  -1  13       22.30        8.67     10.49 o 
  -4  -1  13        7.64        9.68     10.76 o 
  -3  -1  13       84.25       76.12     20.30 o 
  -2  -1  13      416.36      420.49     36.67 o 
  -1  -1  13       72.35      115.41     22.31 o 
   0  -1  13      209.93      186.12     25.55 o 
   1  -1  13     1000.65     1022.01     51.18 o 
   2  -1  13      135.00      118.73     22.85 o 
   3  -1  13     3179.92     3319.06     61.33 o 
   4  -1  13       15.13       29.30     10.83 o 
   5  -1  13      742.03      731.51     29.33 o 
   6  -1  13      197.80      180.25     17.29 o 
   7  -1  13      169.41      178.94     25.78 o 
   8  -1  13      126.99      147.06     25.94 o 
   9  -1  13        5.26        7.49     16.83 o 
  10  -1  13        4.81       10.19     17.14 o 
  -7   0  13       52.23       46.47     20.61 o 
  -6   0  13      172.73      163.04     28.72 o 
  -5   0  13        0.21        8.68      9.99 o 
  -4   0  13      121.52       76.12     20.23 o 
  -3   0  13      551.18      560.99     40.14 o 
  -2   0  13        4.58        3.94     13.05 o 
  -1   0  13       23.77       25.24     15.44 o 
   0   0  13       20.11        1.24     14.28 o 
   1   0  13      383.76      412.46     35.43 o 
   2   0  13     1051.05     1087.30     33.11 o 
   3   0  13       52.42       39.51     11.67 o 
   4   0  13     1380.54     1365.71     38.08 o 
   5   0  13       62.79       51.73     11.73 o 
   6   0  13        7.07       11.17     10.50 o 
   7   0  13      217.78      253.52     26.48 o 
   8   0  13      254.21      265.70     21.45 o 
   9   0  13       23.38       16.66     10.87 o 
  10   0  13      230.91      227.42     29.64 o 
  -7   1  13      311.19      290.88     36.59 o 
  -6   1  13       66.18       55.12     19.76 o 
  -5   1  13      248.96      174.47     27.25 o 
  -4   1  13      364.61      422.73     36.67 o 
  -3   1  13      593.85      537.83     38.98 o 
  -2   1  13     1631.71     1579.14     63.53 o 
  -1   1  13       32.93       26.02     15.21 o 
   0   1  13        1.17       -7.49     12.43 o 
   1   1  13      663.01      619.12     40.30 o 
   2   1  13       89.59       93.22     12.57 o 
   3   1  13     1140.97     1226.56     35.25 o 
   4   1  13      166.58      175.49     15.95 o 
   5   1  13        1.00       -1.76      8.53 o 
   6   1  13       99.30      107.77     14.11 o 
   7   1  13      279.13      301.50     25.20 o 
   8   1  13       17.10        3.21     10.23 o 
   9   1  13      574.33      502.86     39.83 o 
  10   1  13       26.98       19.92     16.60 o 
  -7   2  13       12.74       17.83     16.44 o 
  -6   2  13      564.57      477.62     41.45 o 
  -5   2  13      565.71      604.76     44.62 o 
  -4   2  13       81.45       67.70     20.38 o 
  -3   2  13     2321.31     2127.55     75.96 o 
  -2   2  13      757.55      814.12     46.32 o 
  -1   2  13      757.44      725.88     42.23 o 
   0   2  13       29.72       24.93     14.51 o 
   1   2  13      103.45      118.93     14.17 o 
   2   2  13      175.47      197.40     16.02 o 
   3   2  13      776.29      705.75     43.11 o 
   4   2  13        3.05        3.28      8.40 o 
   5   2  13        0.47       12.39      9.25 o 
   6   2  13      371.37      407.14     22.79 o 
   7   2  13       14.92        6.61     10.18 o 
   8   2  13      364.29      376.64     34.51 o 
   9   2  13        3.78       16.52     16.44 o 
  10   2  13      477.61      423.50     40.07 o 
  -7   3  13      889.45     1073.89     62.22 o 
  -6   3  13      217.13      141.81     28.02 o 
  -5   3  13      146.50      132.08     26.48 o 
  -4   3  13      964.55     1001.48     54.35 o 
  -3   3  13      113.95       88.39     21.38 o 
  -2   3  13     1574.26     1533.21     61.60 o 
  -1   3  13       46.60       33.74     15.05 o 
   0   3  13       51.40       42.19     10.36 o 
   1   3  13       29.36       43.03     10.44 o 
   2   3  13      179.82      208.75     16.54 o 
   3   3  13        5.43        4.87      9.11 o 
   4   3  13      629.56      738.30     43.62 o 
   5   3  13      175.02      163.60     15.77 o 
   6   3  13       77.90       71.33     17.99 o 
   7   3  13     1033.11     1026.64     52.96 o 
   8   3  13       16.77        3.71     14.82 o 
   9   3  13      489.96      518.15     41.61 o 
  10   3  13       65.59      107.07     25.48 o 
  -7   4  13      149.47      135.56     29.10 o 
  -6   4  13      319.56      307.32     34.66 o 
  -5   4  13      404.79      336.81     35.51 o 
  -4   4  13      146.49      152.54     26.17 o 
  -3   4  13      882.94      844.61     48.40 o 
  -2   4  13      281.32      306.09     29.88 o 
  -1   4  13        5.69       20.15     14.13 o 
   0   4  13       11.62        5.37      8.84 o 
   1   4  13      813.36      834.86     29.35 o 
   2   4  13      151.79      163.87     15.48 o 
   3   4  13     2184.19     2258.34     47.91 o 
   4   4  13      156.49      159.35     15.09 o 
   5   4  13      241.83      251.59     27.25 o 
   6   4  13      872.34     1044.17     52.34 o 
   7   4  13      204.66      189.67     27.48 o 
   8   4  13     1136.73     1158.96     58.59 o 
   9   4  13       44.40       55.50     20.84 o 
  10   4  13      161.98      159.33     29.80 o 
  -7   5  13      187.27      175.31     30.34 o 
  -6   5  13       44.03       73.88     23.39 o 
  -5   5  13        9.01       28.87     18.37 o 
  -4   5  13      157.46      137.10     24.47 o 
  -3   5  13      587.23      606.46     40.76 o 
  -2   5  13       33.28       44.85     16.91 o 
  -1   5  13      367.76      384.19     21.77 o 
   0   5  13      790.98      830.68     29.42 o 
   1   5  13        1.98       -8.43      8.43 o 
   2   5  13     2236.69     2210.87     47.67 o 
   3   5  13      240.45      195.58     22.19 o 
   4   5  13     1524.77     1463.58     57.67 o 
   5   5  13      464.33      580.06     38.60 o 
   6   5  13       35.92       16.37     16.52 o 
   7   5  13      817.92      758.77     47.86 o 
   8   5  13       10.48       30.11     17.91 o 
   9   5  13      286.55      297.05     35.28 o 
  10   5  13       14.42        6.18     15.98 o 
  -7   6  13        0.24      -11.12     12.04 o 
  -6   6  13       13.67       13.28     16.21 o 
  -5   6  13        1.12        5.87     14.74 o 
  -4   6  13      346.40      338.74     33.89 o 
  -3   6  13       11.93        6.56     13.66 o 
  -2   6  13      881.96      923.17     32.71 o 
  -1   6  13      271.20      303.98     20.07 o 
   0   6  13       73.86       92.22     12.91 o 
   1   6  13     1816.88     2008.86     47.36 o 
   2   6  13       63.70       63.46     18.68 o 
   3   6  13     1934.61     1899.36     66.24 o 
   4   6  13      293.45      276.21     28.64 o 
   5   6  13       71.00       67.47     19.69 o 
   6   6  13        4.56       -3.17     13.12 o 
   7   6  13       62.42       54.89     21.46 o 
   8   6  13      105.34      123.28     26.32 o 
   9   6  13       82.12      104.45     24.55 o 
  10   6  13       10.14        9.50     17.14 o 
  -6   7  13       15.41       16.91     14.98 o 
  -5   7  13      464.39      380.74     36.90 o 
  -4   7  13        2.57      -12.12     12.12 o 
  -3   7  13      756.00      638.11     41.69 o 
  -2   7  13      848.42      866.38     32.75 o 
  -1   7  13      602.16      577.68     26.91 o 
   0   7  13      295.10      300.69     30.49 o 
   1   7  13       64.38       81.91     19.69 o 
   2   7  13      203.14      252.28     28.41 o 
   3   7  13       20.33       24.39     16.67 o 
   4   7  13       84.06       78.97     20.15 o 
   5   7  13      738.57      674.08     43.08 o 
   6   7  13      850.51      860.13     49.71 o 
   7   7  13      321.98      303.62     34.43 o 
   8   7  13      148.93      162.42     28.56 o 
   9   7  13        0.05       -7.95     13.36 o 
  -6   8  13      116.18       84.76     25.24 o 
  -5   8  13       21.57       39.22     19.45 o 
  -4   8  13      679.81      661.35     44.77 o 
  -3   8  13       55.34       51.46     18.26 o 
  -2   8  13     1114.41     1074.65     37.15 o 
  -1   8  13     1201.61     1179.61     38.03 o 
   0   8  13       73.41       79.13     20.15 o 
   1   8  13      334.73      397.72     33.35 o 
   2   8  13        5.62       12.74     15.21 o 
   3   8  13       62.14       56.28     19.53 o 
   4   8  13        3.57       -1.70     13.82 o 
   5   8  13      177.21      161.34     26.63 o 
   6   8  13       37.91        4.01     16.13 o 
   7   8  13      434.97      441.88     40.37 o 
   8   8  13       38.27        5.71     16.29 o 
   9   8  13      146.95      168.60     29.49 o 
  -5   9  13      581.99      593.03     45.16 o 
  -4   9  13       12.09       25.09     16.67 o 
  -3   9  13      510.38      491.11     27.91 o 
  -2   9  13      125.62      112.86     23.31 o 
  -1   9  13      179.05      141.66     24.93 o 
   0   9  13      569.37      532.35     39.99 o 
   1   9  13      145.11      147.06     25.40 o 
   2   9  13       24.26       16.98     15.67 o 
   3   9  13      141.88      208.90     28.33 o 
   4   9  13      126.51      120.35     24.70 o 
   5   9  13      230.60      253.13     32.58 o 
   6   9  13      628.67      601.44     45.01 o 
   7   9  13       14.90       17.76     16.52 o 
   8   9  13      281.02      235.45     32.96 o 
  -4  10  13      226.95      297.32     24.40 o 
  -3  10  13       63.12       54.42     18.91 o 
  -2  10  13        8.22       10.27     13.66 o 
  -1  10  13       24.76       26.63     17.14 o 
   0  10  13      281.42      310.87     34.66 o 
   1  10  13        0.96        8.18     15.29 o 
   2  10  13      567.53      557.44     42.07 o 
   3  10  13      116.58      139.88     26.17 o 
   4  10  13       93.06       79.98     23.08 o 
   5  10  13      859.59      852.41     53.27 o 
   6  10  13      175.82      156.79     29.10 o 
   7  10  13      598.78      584.00     47.17 o 
  -3  11  13       42.14       75.73     23.39 o 
  -2  11  13      153.48      146.44     27.02 o 
  -1  11  13       55.09       23.55     18.37 o 
   0  11  13       24.43       23.31     17.14 o 
   1  11  13      607.87      708.36     48.33 o 
   2  11  13        0.37       20.38     18.14 o 
   3  11  13      609.01      579.52     45.78 o 
   4  11  13      128.64      135.48     27.25 o 
   5  11  13      195.90      186.74     31.73 o 
   6  11  13      535.87      490.51     43.85 o 
  -1  12  13        0.17       11.66     15.90 o 
   0  12  13      331.64      392.16     39.60 o 
   1  12  13       76.60       49.48     20.84 o 
   2  12  13      366.84      394.48     41.15 o 
   3  12  13      245.24      268.18     36.05 o 
   4  12  13      100.70       84.38     24.78 o 
  -1  -6  14      526.45      610.17     50.41 o 
   0  -6  14       42.58       50.33     22.31 o 
   1  -6  14      752.13      713.15     53.27 o 
   2  -6  14      563.60      661.73     49.64 o 
   3  -6  14       20.39       -0.15     16.67 o 
   4  -6  14      614.82      646.37     49.71 o 
  -3  -5  14       85.38       71.38     30.72 o 
  -2  -5  14      307.73      285.55     36.90 o 
  -1  -5  14       82.72       57.74     22.54 o 
   0  -5  14      522.99      513.28     43.77 o 
   1  -5  14      250.11      234.68     33.58 o 
   2  -5  14       89.25       74.73     22.93 o 
   3  -5  14      301.04      316.12     37.83 o 
   4  -5  14       29.27       12.43     18.37 o 
   5  -5  14      124.33      119.89     28.18 o 
   6  -5  14       32.75        1.31     18.30 o 
  -4  -4  14      419.23      486.96     43.54 o 
  -3  -4  14      240.66      314.04     37.05 o 
  -2  -4  14       39.59       58.67     20.53 o 
  -1  -4  14      218.59      239.93     33.12 o 
   0  -4  14        0.13       -9.11     12.58 o 
   1  -4  14        7.54      -13.90     13.90 o 
   2  -4  14      206.26      189.83     29.33 o 
   3  -4  14      424.29      374.56     37.90 o 
   4  -4  14      125.62      104.83     26.48 o 
   5  -4  14      345.01      421.19     41.84 o 
   6  -4  14        2.76      -15.83     15.83 o 
   7  -4  14      116.76       68.01     25.09 o 
  -5  -3  14      640.81      636.72     50.02 o 
  -3  -3  14        2.24       11.73     16.37 o 
  -2  -3  14      225.50      230.90     31.03 o 
  -1  -3  14       43.00       47.94     20.46 o 
   0  -3  14       45.35       41.53     18.76 o 
   1  -3  14       17.26       18.37     17.37 o 
   2  -3  14      145.52      161.96     26.79 o 
   3  -3  14       11.52       23.39     18.60 o 
   4  -3  14      475.36      485.49     40.61 o 
   5  -3  14       19.26       44.70     20.15 o 
   6  -3  14      467.66      442.80     41.38 o 
   7  -3  14      271.22      270.58     34.51 o 
   8  -3  14      216.95      248.27     33.97 o 
  -5  -2  14        0.49        7.35     11.79 o 
  -4  -2  14      205.05      202.18     30.34 o 
  -3  -2  14      159.27      190.21     29.03 o 
  -2  -2  14      196.56      189.36     27.79 o 
  -1  -2  14      417.73      390.54     36.05 o 
   0  -2  14       13.93       21.46     15.52 o 
   1  -2  14        3.55        3.55     15.59 o 
   2  -2  14       74.16       62.30     22.08 o 
   3  -2  14      451.12      443.88     37.98 o 
   4  -2  14      339.68      298.14     33.04 o 
   5  -2  14      360.25      410.35     24.28 o 
   6  -2  14      286.08      358.89     37.05 o 
   7  -2  14      629.57      699.56     49.25 o 
   8  -2  14      498.74      454.61     41.76 o 
   9  -2  14        8.04       16.98     17.91 o 
  -6  -1  14       21.19       12.19     12.68 o 
  -5  -1  14       25.30       10.44     28.41 o 
  -4  -1  14      144.04      155.78     27.02 o 
  -3  -1  14       30.87       32.11     16.44 o 
  -2  -1  14       47.60       50.72     19.61 o 
  -1  -1  14      426.20      465.19     37.59 o 
   0  -1  14      188.64      136.87     24.01 o 
   1  -1  14        7.65        8.49     14.59 o 
   2  -1  14     1058.99     1088.63     56.05 o 
   3  -1  14       84.22       53.27     18.84 o 
   4  -1  14     1027.20     1079.94     35.93 o 
   5  -1  14      161.32      110.38     15.09 o 
   6  -1  14      202.83      189.48     19.99 o 
   7  -1  14      366.42      360.09     23.78 o 
   8  -1  14       11.95       -8.87      8.87 o 
   9  -1  14      234.15      218.30     21.28 o 
  -6   0  14        6.39        5.17     13.82 o 
  -5   0  14        7.46       -1.78     12.20 o 
  -4   0  14       75.88       88.70     22.77 o 
  -3   0  14        8.45       -9.80     12.58 o 
  -2   0  14     1108.75     1050.88     54.27 o 
  -1   0  14      188.61      181.03     25.86 o 
   0   0  14      380.62      432.15     35.59 o 
   1   0  14      475.34      454.69     36.28 o 
   2   0  14        1.80      -12.66     12.66 o 
   3   0  14     2160.62     2200.55     49.66 o 
   4   0  14        5.48        3.03      9.16 o 
   5   0  14      102.29      109.91     14.67 o 
   6   0  14       60.44       46.35     12.26 o 
   7   0  14        0.57       -1.34      9.84 o 
   8   0  14      258.33      256.16     21.33 o 
   9   0  14       36.05       22.67     11.88 o 
  -6   1  14      161.41      229.43     32.89 o 
  -5   1  14      536.17      527.26     42.61 o 
  -4   1  14       11.77       29.80     16.98 o 
  -3   1  14     1149.89     1131.48     56.97 o 
  -2   1  14      458.06      489.12     38.29 o 
  -1   1  14     1110.02     1181.42     56.35 o 
   0   1  14      300.15      300.30     30.34 o 
   1   1  14      139.08      153.78     24.63 o 
   2   1  14      270.56      277.14     29.49 o 
   3   1  14       12.36        4.36      9.42 o 
   4   1  14      558.89      542.14     48.06 o 
   5   1  14      139.06      133.91     15.72 o 
   6   1  14       28.79       37.00     11.45 o 
   7   1  14       14.51        5.64      9.69 o 
   8   1  14      328.21      255.37     30.34 o 
   9   1  14      146.00      143.82     26.25 o 
  10   1  14      137.65      105.68     26.17 o 
  -7   2  14      558.29      561.22     47.63 o 
  -6   2  14      127.98      113.09     26.17 o 
  -5   2  14      317.42      315.66     34.82 o 
  -4   2  14     1268.49     1271.98     63.15 o 
  -3   2  14        7.62      -10.19     12.51 o 
  -2   2  14     1506.85     1288.11     58.75 o 
  -1   2  14      148.17      115.87     22.16 o 
   0   2  14       50.84       29.41     16.52 o 
   1   2  14      301.72      299.68     29.10 o 
   2   2  14      417.11      452.51     23.35 o 
   3   2  14      863.25      830.79     30.09 o 
   4   2  14      116.62      100.77     13.54 o 
   5   2  14       66.31       65.52     12.64 o 
   6   2  14        2.59        3.18      8.74 o 
   7   2  14      603.37      606.92     41.30 o 
   8   2  14        8.16        9.88     14.20 o 
   9   2  14      846.79      915.56     54.19 o 
  10   2  14       20.19       -5.64     16.13 o 
  -7   3  14        0.33       11.66     17.76 o 
  -6   3  14      708.24      735.69     51.49 o 
  -5   3  14      187.31      203.88     30.96 o 
  -4   3  14      321.17      265.48     33.12 o 
  -3   3  14      857.33      893.17     52.11 o 
  -2   3  14        1.93        3.01     12.89 o 
  -1   3  14      657.27      702.11     42.30 o 
   0   3  14       11.63       13.74     13.66 o 
   1   3  14       24.55       14.94      9.08 o 
   2   3  14       12.84       33.77     10.78 o 
   3   3  14       93.30       84.25     12.66 o 
   4   3  14       44.75       31.83     10.50 o 
   5   3  14      182.22      213.82     17.90 o 
   6   3  14      177.81      174.00     25.55 o 
   7   3  14       66.30       97.58     23.24 o 
   8   3  14     1317.49     1345.00     64.23 o 
   9   3  14      121.30      114.71     26.32 o 
  10   3  14      540.11      529.65     44.31 o 
  -6   4  14      180.71      178.17     30.03 o 
  -5   4  14       40.39       39.60     19.99 o 
  -4   4  14      894.28      771.97     49.41 o 
  -3   4  14       13.90        7.49     14.67 o 
  -2   4  14      649.19      683.04     44.08 o 
  -1   4  14        2.47       -1.16     11.58 o 
   0   4  14      145.20      114.10     20.61 o 
   1   4  14        0.01        3.81     18.84 o 
   2   4  14      971.51     1029.18     32.73 o 
   3   4  14      167.78      178.55     16.15 o 
   4   4  14     1047.06     1126.41     34.98 o 
   5   4  14      187.15      189.29     25.24 o 
   6   4  14      264.51      273.90     29.72 o 
   7   4  14      299.08      299.37     33.04 o 
   8   4  14        2.38      -12.74     12.74 o 
   9   4  14      731.65      780.00     52.57 o 
  10   4  14       38.26       64.69     23.39 o 
  -6   5  14       64.19       69.48     22.85 o 
  -5   5  14      169.69      177.71     28.95 o 
  -4   5  14       33.98       19.45     17.37 o 
  -3   5  14      205.72      192.53     27.25 o 
  -2   5  14      299.90      318.90     31.96 o 
  -1   5  14        2.41        0.31     11.19 o 
   0   5  14       37.70       38.76     17.99 o 
   1   5  14      468.27      503.30     24.75 o 
   2   5  14        0.19        3.03      9.10 o 
   3   5  14     1473.10     1474.77     58.13 o 
   4   5  14      520.04      615.26     39.06 o 
   5   5  14        0.47       12.27     13.82 o 
   6   5  14     1360.04     1367.31     61.45 o 
   7   5  14      271.52      233.06     31.26 o 
   8   5  14      394.75      465.65     40.68 o 
   9   5  14        2.50        4.79     18.60 o 
  10   5  14       44.13       56.28     23.16 o 
  -6   6  14        0.86       -0.39     13.90 o 
  -5   6  14       31.83       20.15     17.68 o 
  -4   6  14       95.95       92.64     23.85 o 
  -3   6  14      682.41      706.66     46.55 o 
  -2   6  14       84.69       83.22     20.53 o 
  -1   6  14     1046.98     1021.05     34.70 o 
   0   6  14      522.70      507.44     25.27 o 
   1   6  14       17.11       21.49      9.75 o 
   2   6  14      801.77      805.32     43.85 o 
   3   6  14        3.44       -0.54     13.59 o 
   4   6  14     1444.68     1359.52     57.97 o 
   5   6  14        0.57       10.88     14.82 o 
   6   6  14       96.31       41.92     19.53 o 
   7   6  14      347.73      320.83     35.12 o 
   8   6  14       45.33       42.30     21.54 o 
   9   6  14       64.28       48.56     21.77 o 
  -5   7  14        8.48       15.83     16.13 o 
  -4   7  14      336.30      351.79     36.44 o 
  -3   7  14       17.41        4.01     14.59 o 
  -2   7  14      859.03      913.16     49.41 o 
  -1   7  14      792.99      778.96     38.87 o 
   0   7  14      476.39      456.21     24.56 o 
   1   7  14     1472.44     1438.10     60.21 o 
   2   7  14        4.94       36.51     17.45 o 
   3   7  14     1015.52     1012.98     52.42 o 
   4   7  14      166.21      196.70     27.10 o 
   5   7  14        8.14        0.15     14.98 o 
   6   7  14      218.49      238.23     31.88 o 
   7   7  14       87.85      108.85     24.55 o 
   8   7  14      211.74      182.49     30.26 o 
   9   7  14       92.64       71.10     23.85 o 
  -5   8  14      276.10      223.10     31.34 o 
  -4   8  14        0.04        0.08     13.43 o 
  -3   8  14      530.44      581.68     42.23 o 
  -2   8  14      119.79      128.78     16.24 o 
  -1   8  14      569.10      488.27     38.29 o 
   0   8  14      723.11      728.74     44.70 o 
   1   8  14       45.13       18.68     16.13 o 
   2   8  14      741.96      733.14     45.55 o 
   3   8  14       21.21       -2.32     14.74 o 
   4   8  14      125.83      113.02     24.09 o 
   5   8  14        0.90      -13.66     13.66 o 
   6   8  14      327.88      317.67     34.97 o 
   7   8  14       11.45      -10.11     14.44 o 
   8   8  14      194.82      166.13     30.42 o 
  -4   9  14      313.78      376.18     37.44 o 
  -3   9  14        5.15        5.71     14.74 o 
  -2   9  14      246.32      222.48     28.87 o 
  -1   9  14      123.31      112.40     23.85 o 
   0   9  14        0.04        2.47     14.51 o 
   1   9  14      173.82      206.58     29.26 o 
   2   9  14      138.84      125.60     24.39 o 
   3   9  14       44.86        6.56     15.98 o 
   4   9  14      105.51      124.21     26.79 o 
   5   9  14      208.12      192.22     29.64 o 
   6   9  14       20.51       50.95     20.84 o 
   7   9  14      476.10      439.33     43.08 o 
   8   9  14        7.17        5.48     18.91 o 
  -3  10  14      123.74      130.69     26.40 o 
  -2  10  14       12.77       26.56     16.60 o 
  -1  10  14        0.00       -8.03     14.59 o 
   0  10  14       49.30       48.40     19.30 o 
   1  10  14      143.19      157.02     26.79 o 
   2  10  14        1.72       -6.56     14.90 o 
   3  10  14      259.54      225.57     31.19 o 
   4  10  14      121.26      117.34     26.63 o 
   5  10  14      187.83      159.18     29.57 o 
   6  10  14      595.63      692.69     50.10 o 
   7  10  14       22.29       29.03     21.85 o 
  -2  11  14        5.95       13.51     15.59 o 
  -1  11  14       24.90       33.04     17.45 o 
   0  11  14      189.78      239.08     32.65 o 
   1  11  14        6.50        2.62     14.98 o 
   2  11  14      306.94      372.94     39.22 o 
   3  11  14      130.23      182.65     30.18 o 
   4  11  14      154.11      173.62     31.65 o 
   5  11  14      655.94      708.90     53.11 o 
  -1  -5  15      306.87      291.34     38.06 o 
   0  -5  15       73.42       83.76     25.94 o 
   1  -5  15      405.38      393.94     41.30 o 
   2  -5  15       55.36       67.93     24.47 o 
   3  -5  15        0.12        9.73     18.76 o 
   4  -5  15      193.50      178.33     32.35 o 
  -2  -4  15      275.97      271.19     35.12 o 
  -1  -4  15        2.26       -7.72     14.59 o 
   0  -4  15      230.06      266.72     34.82 o 
   1  -4  15      156.56      132.08     28.56 o 
   2  -4  15       57.15       75.19     24.55 o 
   3  -4  15       68.98       50.18     20.53 o 
   4  -4  15        0.68       -4.32     16.52 o 
   5  -4  15        6.22        1.54     17.29 o 
   6  -4  15      137.91      134.71     29.26 o 
  -3  -3  15      223.27      219.16     32.50 o 
  -2  -3  15        0.93       -5.48     13.90 o 
  -1  -3  15      181.33      202.18     30.26 o 
   0  -3  15        7.98       15.52     16.75 o 
   1  -3  15      105.96      103.37     25.71 o 
   2  -3  15      270.58      238.46     32.81 o 
   3  -3  15      497.85      553.50     45.16 o 
   4  -3  15      172.74      162.81     29.03 o 
   5  -3  15      398.35      362.75     38.14 o 
   6  -3  15       19.70       37.44     20.92 o 
   7  -3  15      239.39      212.91     34.12 o 
  -4  -2  15      144.48      111.70     26.17 o 
  -3  -2  15       30.12       39.60     19.30 o 
  -2  -2  15      266.65      244.17     32.50 o 
  -1  -2  15      127.25      105.76     24.32 o 
   0  -2  15      115.77       85.77     23.24 o 
   1  -2  15        1.53        3.01     16.06 o 
   2  -2  15        0.64       -7.95     13.97 o 
   3  -2  15       67.21       42.46     20.23 o 
   4  -2  15      262.18      279.45     33.89 o 
   5  -2  15       12.88       14.98     18.60 o 
   6  -2  15      373.94      322.82     23.07 o 
   7  -2  15      359.21      349.24     25.20 o 
  -5  -1  15       38.84       44.93     20.61 o 
  -4  -1  15       21.48        4.01     15.13 o 
  -3  -1  15      163.47      170.45     29.10 o 
  -2  -1  15      220.06      218.39     31.26 o 
  -1  -1  15       25.03       20.38     17.14 o 
   0  -1  15      411.64      386.45     37.67 o 
   1  -1  15       97.37       95.96     22.70 o 
   2  -1  15       92.73       81.29     22.23 o 
   3  -1  15      746.38      749.82     47.48 o 
   4  -1  15        0.24       20.15     17.68 o 
   5  -1  15      455.95      458.23     34.74 o 
   6  -1  15       37.06       21.41     14.28 o 
   7  -1  15      202.80      178.51     19.31 o 
   8  -1  15      364.59      396.34     26.55 o 
  -5   0  15        0.05        3.09     12.81 o 
  -4   0  15        0.37       -7.26     10.81 o 
  -3   0  15      254.32      284.24     34.43 o 
  -2   0  15        1.61        5.94     15.13 o 
  -1   0  15      985.23     1025.79     55.81 o 
   0   0  15      124.45      116.57     23.55 o 
   1   0  15      292.25      240.78     29.80 o 
   2   0  15      904.36      855.42     49.41 o 
   3   0  15        3.74       24.78     17.83 o 
   4   0  15      989.94     1024.28     35.64 o 
   5   0  15       25.99       20.21     19.30 o 
   6   0  15        7.97        5.98      9.69 o 
   7   0  15      511.34      486.59     35.43 o 
   8   0  15       59.13       66.87     15.40 o 
  -5   1  15      281.86      262.78     34.35 o 
  -4   1  15      212.16      237.07     32.42 o 
  -3   1  15      127.71      128.84     25.55 o 
  -2   1  15     1070.51     1158.88     60.14 o 
  -1   1  15        0.72       -8.72     14.05 o 
   0   1  15      864.14      968.90     52.34 o 
   1   1  15       96.32      119.81     24.01 o 
   2   1  15       60.04       42.69     17.83 o 
   3   1  15      802.89      784.63     45.93 o 
   4   1  15       12.02        9.38     10.41 o 
   5   1  15      116.68      134.00     16.06 o 
   6   1  15        9.04        1.25      9.59 o 
   7   1  15        5.00        9.59     10.53 o 
   8   1  15      127.07      121.43     25.40 o 
   9   1  15      328.86      331.48     35.97 o 
  -6   2  15       46.94       35.82     20.84 o 
  -5   2  15      543.10      485.49     43.08 o 
  -4   2  15       80.47      109.08     25.40 o 
  -3   2  15     1366.72     1374.18     65.00 o 
  -2   2  15       43.30       50.64     19.61 o 
  -1   2  15      998.79      948.83     51.72 o 
   0   2  15      117.45       81.83     21.62 o 
   1   2  15      189.29      180.26     25.86 o 
   2   2  15      289.08      269.49     29.03 o 
   3   2  15       19.46       16.82     10.34 o 
   4   2  15      459.79      464.40     25.34 o 
   5   2  15      146.47      154.21     16.95 o 
   6   2  15       48.64       37.07     15.90 o 
   7   2  15        7.40       -1.16     14.74 o 
   8   2  15      503.11      518.61     41.38 o 
   9   2  15        0.01        2.16     16.91 o 
  -6   3  15        4.33       12.12     16.37 o 
  -5   3  15      369.34      281.15     35.12 o 
  -4   3  15      576.69      633.25     46.47 o 
  -3   3  15       52.33       77.35     22.85 o 
  -2   3  15     1489.68     1411.16     64.15 o 
  -1   3  15       25.53       53.27     18.45 o 
   0   3  15      583.23      554.20     39.91 o 
   1   3  15      188.43      199.71     26.32 o 
   2   3  15        2.51       -4.88      8.27 o 
   3   3  15      294.62      331.60     48.25 o 
   4   3  15      263.59      274.99     20.27 o 
   5   3  15       26.68       18.38     10.82 o 
   6   3  15       98.36      105.37     22.85 o 
   7   3  15      561.62      600.75     42.92 o 
   8   3  15        0.53        4.55     15.98 o 
   9   3  15      433.87      400.65     39.29 o 
  -5   4  15      206.12      228.97     32.81 o 
  -4   4  15       68.59       60.14     21.15 o 
  -3   4  15      779.48      755.91     48.63 o 
  -2   4  15        4.18       11.35     15.44 o 
  -1   4  15      406.00      404.90     35.05 o 
   0   4  15       11.27       15.98     13.59 o 
   1   4  15       72.27       48.25     16.60 o 
   2   4  15      271.39      263.11     54.12 o 
   3   4  15      500.56      528.60     26.09 o 
   4   4  15        0.75        9.88     14.28 o 
   5   4  15      286.03      323.61     33.04 o 
   6   4  15      315.49      334.34     33.04 o 
   7   4  15        7.95      -12.58     13.82 o 
   8   4  15      371.24      426.59     41.07 o 
   9   4  15        4.20        7.87     16.75 o 
  -5   5  15       42.79       26.17     18.91 o 
  -4   5  15      434.43      411.31     38.83 o 
  -3   5  15       63.60       60.37     20.92 o 
  -2   5  15      197.24      211.60     27.95 o 
  -1   5  15       56.06       40.37     17.52 o 
   0   5  15      205.97      186.35     24.93 o 
   1   5  15        4.84       -2.22      9.78 o 
   2   5  15     1527.70     1593.47     43.42 o 
   3   5  15        0.05        0.93     14.90 o 
   4   5  15      694.17      643.82     41.22 o 
   5   5  15       61.53       89.39     21.46 o 
   6   5  15      237.69      222.25     30.26 o 
   7   5  15      237.22      339.51     35.97 o 
   8   5  15        6.01       -7.57     16.91 o 
   9   5  15      374.23      358.12     39.14 o 
  -5   6  15       53.99       71.79     22.85 o 
  -4   6  15       52.79       45.86     19.76 o 
  -3   6  15       52.35       61.22     20.92 o 
  -2   6  15      485.24      438.94     38.21 o 
  -1   6  15       21.36       20.84     15.67 o 
   0   6  15      272.40      263.84     20.71 o 
   1   6  15     1666.70     1620.35     44.32 o 
   2   6  15       28.48       25.40     17.60 o 
   3   6  15     2293.35     2331.97     77.89 o 
   4   6  15      102.14       78.59     21.69 o 
   5   6  15       61.79       68.86     21.85 o 
   6   6  15     1177.21     1147.53     58.59 o 
   7   6  15       66.53       85.84     24.16 o 
   8   6  15      291.16      279.22     36.36 o 
  -4   7  15        5.39       -5.40     14.44 o 
  -3   7  15      423.10      399.80     37.05 o 
  -2   7  15      107.12      138.65     24.16 o 
  -1   7  15      470.05      473.99     37.44 o 
   0   7  15      128.02      155.94     24.55 o 
   1   7  15      100.42       86.85     22.00 o 
   2   7  15     1021.49      937.94     50.80 o 
   3   7  15      115.16      120.20     24.70 o 
   4   7  15      711.80      703.11     46.55 o 
   5   7  15       61.83       88.70     22.93 o 
   6   7  15       58.55       47.17     22.46 o 
   7   7  15      135.45      167.44     28.95 o 
   8   7  15       75.53       62.14     25.71 o 
  -4   8  15      183.17      176.01     29.49 o 
  -3   8  15       32.46       21.77     17.29 o 
  -2   8  15      388.90      392.24     36.21 o 
  -1   8  15      267.06      203.57     27.64 o 
   0   8  15        7.21       -4.25     13.74 o 
   1   8  15      310.62      289.64     32.04 o 
   2   8  15       37.43        9.65     16.29 o 
   3   8  15      255.83      240.31     30.57 o 
   4   8  15       61.36       83.53     23.70 o 
   5   8  15        6.19      -11.58     14.90 o 
   6   8  15       99.07       56.12     23.08 o 
   7   8  15      112.44       97.35     25.63 o 
  -3   9  15      277.45      239.16     30.96 o 
  -1   9  15      300.07      364.52     36.36 o 
   0   9  15      178.52      188.28     28.10 o 
   1   9  15        1.91       17.06     15.52 o 
   2   9  15      236.32      223.49     30.26 o 
   3   9  15        3.79        5.79     17.14 o 
   4   9  15        9.98       26.63     18.60 o 
   5   9  15       12.40       -6.41     15.67 o 
   6   9  15      209.38      228.50     32.96 o 
   7   9  15        9.64        7.64     18.30 o 
  -2  10  15      265.35      314.35     34.12 o 
  -1  10  15       78.30       64.85     21.31 o 
   0  10  15        0.86       17.37     16.44 o 
   1  10  15       83.67       89.47     24.16 o 
   2  10  15       44.40       57.67     19.92 o 
   3  10  15       12.33       35.28     20.15 o 
   4  10  15       87.89      137.41     28.64 o 
   5  10  15      449.41      493.37     44.23 o 
   1  11  15      178.89      221.48     32.04 o 
   2  11  15       15.01       39.60     19.45 o 
   3  11  15      260.04      281.92     35.43 o 
   1  -4  16      475.22      462.26     43.85 o 
   2  -4  16       12.72       13.97     19.92 o 
   3  -4  16       82.46      105.22     27.71 o 
  -1  -3  16        4.87        1.08     15.52 o 
   0  -3  16      298.42      265.56     35.90 o 
   1  -3  16       64.45       70.40     24.09 o 
   2  -3  16        2.93       16.60     17.29 o 
   3  -3  16      109.89      129.31     28.87 o 
   4  -3  16       37.96       31.88     21.85 o 
   5  -3  16       23.84       13.28     19.69 o 
  -3  -2  16      233.85      268.95     36.36 o 
  -2  -2  16       34.73       49.41     20.15 o 
  -1  -2  16      426.38      379.50     39.91 o 
   0  -2  16      184.15      145.52     28.56 o 
   1  -2  16       65.24       50.56     21.23 o 
   2  -2  16       33.48       36.51     20.07 o 
   3  -2  16      199.86      196.85     30.80 o 
   4  -2  16       70.94       52.34     21.77 o 
   5  -2  16      228.94      190.37     31.26 o 
   6  -2  16       68.53       53.27     22.85 o 
  -3  -1  16        4.05       10.19     16.67 o 
  -2  -1  16      213.70      183.57     30.18 o 
  -1  -1  16      391.10      394.55     40.14 o 
   0  -1  16       71.92      107.69     25.09 o 
   1  -1  16      265.09      268.03     33.97 o 
   2  -1  16      227.88      240.16     32.35 o 
   3  -1  16       18.83        9.96     18.22 o 
   4  -1  16      374.86      399.57     39.76 o 
   5  -1  16        6.74        5.71     18.37 o 
   6  -1  16      265.12      242.98     21.85 o 
   7  -1  16      169.94      131.66     18.63 o 
  -4   0  16        1.37        9.73     16.60 o 
  -3   0  16       15.23      -10.42     14.20 o 
  -2   0  16      523.53      539.92     45.24 o 
  -1   0  16       53.86       11.89     17.37 o 
   0   0  16      502.86      552.04     43.85 o 
   1   0  16      143.79       91.02     22.77 o 
   2   0  16      174.75      134.79     26.09 o 
   3   0  16      847.29      834.11     50.87 o 
   4   0  16       37.36       36.67     19.99 o 
   5   0  16      251.41      240.55     31.11 o 
   6   0  16        9.81       13.01     10.90 o 
   7   0  16       70.30       67.61     15.25 o 
  -4   1  16        3.17        1.78     15.21 o 
  -3   1  16      426.50      372.09     37.36 o 
  -2   1  16       15.03       -8.49     14.05 o 
  -1   1  16      783.75      832.34     52.11 o 
   0   1  16       78.97       86.77     22.62 o 
   1   1  16      317.50      312.11     33.43 o 
   2   1  16     1063.63     1182.35     59.75 o 
   3   1  16       10.20       26.56     18.99 o 
   4   1  16      609.84      708.21     47.40 o 
   5   1  16       62.54       60.18     13.87 o 
   6   1  16        7.97       17.87     10.83 o 
   7   1  16      158.61      150.60     18.73 o 
   8   1  16      199.56      189.60     29.72 o 
  -4   2  16      123.13      119.89     26.86 o 
  -3   2  16       95.89       74.73     23.08 o 
  -2   2  16     1029.52     1074.58     58.13 o 
  -1   2  16       99.97       98.50     23.85 o 
   0   2  16      317.99      293.73     33.81 o 
   1   2  16      722.42      702.88     46.55 o 
   2   2  16       53.07       27.25     17.52 o 
   3   2  16     1359.54     1497.16     63.92 o 
   4   2  16        7.98        9.55     10.63 o 
   5   2  16      119.06      113.09     16.32 o 
   6   2  16       91.66       91.96     16.29 o 
   7   2  16        5.46       11.35     15.13 o 
   8   2  16       21.18       33.19     19.22 o 
  -4   3  16       43.30       76.89     23.16 o 
  -3   3  16      943.33      918.95     56.82 o 
  -2   3  16       26.65       32.27     19.53 o 
  -1   3  16      845.68      920.73     52.11 o 
   0   3  16       91.78       58.98     20.61 o 
   1   3  16       96.31       80.44     21.38 o 
   2   3  16      481.08      462.33     38.21 o 
   3   3  16        0.89       -0.76      9.97 o 
   4   3  16      289.72      294.63     33.70 o 
   5   3  16       11.51       13.36     14.82 o 
   6   3  16       69.50       95.80     22.93 o 
   7   3  16        5.94      -11.97     11.97 o 
   8   3  16      426.73      390.62     38.98 o 
  -4   4  16      281.39      295.43     35.97 o 
  -3   4  16       44.25       47.94     20.46 o 
  -2   4  16      799.90      836.97     51.26 o 
  -1   4  16       13.00       16.83     16.67 o 
   0   4  16      165.31      175.24     25.94 o 
   1   4  16       25.02       44.47     18.30 o 
   2   4  16      259.29      238.46     28.33 o 
   3   4  16        7.83        2.93     12.00 o 
   4   4  16      202.46      198.47     26.94 o 
   5   4  16       19.07       12.12     15.36 o 
   6   4  16       94.29       82.99     22.46 o 
   7   4  16      371.52      429.60     39.29 o 
   8   4  16       10.85        0.54     17.83 o 
  -4   5  16       19.70       12.35     16.83 o 
  -3   5  16      432.12      458.09     42.07 o 
  -2   5  16       49.23       62.61     21.15 o 
  -1   5  16      125.43      128.22     24.63 o 
   0   5  16        2.56        4.86     12.35 o 
   1   5  16      191.47      179.17     25.40 o 
   2   5  16       63.34       57.26     13.58 o 
   3   5  16      983.42      900.43     48.94 o 
   4   5  16      185.53      185.97     26.63 o 
   5   5  16      330.92      334.42     33.50 o 
   6   5  16      280.17      312.26     34.35 o 
   7   5  16       14.50       19.30     20.07 o 
   8   5  16      491.34      491.13     44.16 o 
  -4   6  16       85.42       56.74     21.00 o 
  -3   6  16      137.34      146.60     27.79 o 
  -2   6  16        1.01       35.82     17.45 o 
  -1   6  16      161.03      165.97     25.86 o 
   0   6  16      101.25       99.43     22.08 o 
   1   6  16        2.15       -2.62     13.43 o 
   2   6  16      762.86      777.53     46.86 o 
   3   6  16      132.84      105.45     23.00 o 
   4   6  16      738.37      714.15     46.40 o 
   5   6  16      102.13      115.56     25.17 o 
   6   6  16      219.58      248.65     32.35 o 
   7   6  16      286.17      277.37     35.20 o 
   8   6  16        0.01       -5.71     18.30 o 
  -3   7  16       21.16       11.97     16.98 o 
  -2   7  16      514.49      566.78     43.54 o 
  -1   7  16       24.01       40.99     17.76 o 
   1   7  16      258.99      311.95     33.74 o 
   2   7  16       18.60       29.88     18.99 o 
   3   7  16      696.51      719.94     46.01 o 
   4   7  16      132.93      114.71     24.78 o 
   5   7  16      182.80      142.43     28.25 o 
   6   7  16      252.44      243.63     32.96 o 
   7   7  16        1.07       -6.33     16.67 o 
  -3   8  16       98.36       91.94     24.16 o 
  -2   8  16       61.66       70.94     21.92 o 
   0   8  16      158.33      204.57     28.49 o 
   1   8  16       15.08       33.50     18.68 o 
   2   8  16      532.73      625.14     43.93 o 
   3   8  16      185.97      191.22     30.42 o 
   4   8  16      230.53      204.03     30.96 o 
   5   8  16       33.11       27.33     18.99 o 
   6   8  16        1.68      -11.66     15.98 o 
   0   9  16       82.98       86.07     23.47 o 
   1   9  16      132.98       95.96     24.93 o 
   2   9  16        6.66        3.24     17.68 o 
   3   9  16      173.30      199.17     30.80 o 
   4   9  16        2.12       -4.40     16.13 o 
   5   9  16       31.17       41.76     22.46 o 
   1  10  16       22.71       23.85     19.07 o 
   2  10  16        5.59       15.83     17.99 o 
   3  10  16       24.49        3.32     16.91 o 
   0  -2  17      272.80      246.49     35.51 o 
   1  -2  17       13.18      -10.19     16.75 o 
   2  -2  17        2.88        0.77     16.75 o 
   3  -2  17       10.15       -1.39     17.21 o 
   4  -2  17      146.64      151.23     30.11 o 
  -1  -1  17      171.92      123.21     27.56 o 
   0  -1  17       82.88      107.61     26.48 o 
   1  -1  17        5.94       -4.01     16.21 o 
   2  -1  17       34.21       20.53     18.99 o 
   3  -1  17      191.16      228.27     33.12 o 
   4  -1  17        7.45       15.83     19.92 o 
   5  -1  17      202.03      211.13     32.11 o 
  -2   0  17       71.76       82.99     25.40 o 
  -1   0  17      250.27      223.72     33.04 o 
   0   0  17        2.31       31.42     19.14 o 
   1   0  17      110.37      104.06     26.09 o 
   2   0  17      481.39      445.50     40.84 o 
   3   0  17       74.46      111.47     26.86 o 
   4   0  17      528.46      537.52     45.78 o 
   5   0  17        0.05        6.18     18.14 o 
   6   0  17      183.92      224.49     32.42 o 
  -3   1  17        0.38        6.18     16.06 o 
  -2   1  17      395.80      407.52     41.22 o 
  -1   1  17        6.34       12.20     17.83 o 
   0   1  17      685.97      701.80     48.56 o 
   1   1  17      189.83      190.68     29.80 o 
   2   1  17      389.15      401.50     38.21 o 
   3   1  17      965.44     1058.91     58.82 o 
   4   1  17        3.77       15.44     18.60 o 
   5   1  17      380.15      421.34     40.14 o 
   6   1  17       56.55       61.37     14.91 o 
  -3   2  17      411.78      434.54     41.53 o 
  -2   2  17       62.00       67.32     22.70 o 
  -1   2  17      416.47      374.10     39.22 o 
   0   2  17      244.37      176.70     29.57 o 
   1   2  17      277.85      318.59     34.97 o 
   2   2  17      722.15      735.22     49.33 o 
   3   2  17       22.32       42.84     20.38 o 
   4   2  17      718.40      682.04     47.09 o 
   5   2  17        0.45       -3.32     10.61 o 
   6   2  17       58.28       46.24     18.91 o 
   7   2  17       81.91      131.31     26.32 o 
  -3   3  17       93.63       59.60     22.85 o 
  -2   3  17      950.60     1013.91     59.44 o 
  -1   3  17       21.79       10.42     16.29 o 
   0   3  17      422.56      462.80     41.15 o 
   1   3  17      222.04      204.65     28.95 o 
   2   3  17       82.55       78.90     22.39 o 
   3   3  17      298.12      297.90     33.81 o 
   4   3  17       25.91       39.22     19.38 o 
   5   3  17       46.24        7.49     16.29 o 
   6   3  17        0.89       -6.10     13.28 o 
   7   3  17       54.37       55.04     21.00 o 
  -3   4  17      472.91      542.46     46.01 o 
  -2   4  17       35.46       59.90     21.85 o 
  -1   4  17      231.99      240.01     32.35 o 
   0   4  17        6.16       21.00     16.13 o 
   1   4  17       82.39       79.36     21.85 o 
   2   4  17       38.82       61.60     20.46 o 
   3   4  17       94.54       93.10     22.31 o 
   4   4  17       14.95       17.45     17.14 o 
   5   4  17      268.00      250.20     30.42 o 
   6   4  17       76.06       35.74     19.99 o 
   7   4  17       26.05       14.36     17.99 o 
  -3   5  17        5.05       -8.80     14.59 o 
  -2   5  17      315.27      318.13     36.05 o 
  -1   5  17        2.04        6.95     15.67 o 
   0   5  17        7.50       -3.17     13.59 o 
   1   5  17       13.06       14.44     15.36 o 
   3   5  17       14.39        9.65     15.21 o 
   4   5  17      241.76      270.04     31.42 o 
   5   5  17       87.51      108.38     25.01 o 
   6   5  17       92.72      103.91     25.09 o 
   7   5  17      297.85      394.63     39.45 o 
  -2   6  17       30.63       16.98     17.91 o 
  -1   6  17       29.42       56.43     20.46 o 
   0   6  17       60.09       53.03     18.53 o 
   3   6  17      569.97      559.52     41.38 o 
   4   6  17      132.38      145.59     26.32 o 
   5   6  17      166.71      181.72     28.79 o 
   6   6  17      314.06      308.25     36.28 o 
  -2   7  17        1.75      -12.27     15.21 o 
  -1   7  17       33.18       48.02     18.91 o 
   2   7  17      405.11      396.18     38.68 o 
   3   7  17       53.14       60.06     22.00 o 
   4   7  17     1032.30     1012.59     56.43 o 
   5   7  17       40.63       48.09     21.92 o 
   6   7  17      101.21      110.93     26.94 o 
   1   8  17      169.73      195.85     28.33 o 
   2   8  17       42.00       49.56     21.69 o 
   3   8  17      230.24      274.51     33.89 o 
   4   8  17      125.02      108.46     26.48 o 
   5   8  17       16.79        1.08     17.37 o 
   2   9  17       90.12      110.47     26.48 o 
   1   0  18        2.66       -5.10     15.83 o 
   2   0  18       95.66      119.27     27.87 o 
   3   0  18      465.53      380.35     39.91 o 
   0   1  18        9.60       19.30     19.84 o 
   1   1  18      272.26      329.71     36.90 o 
   2   1  18      551.81      521.62     45.47 o 
   3   1  18      112.34       99.35     26.48 o 
   4   1  18      490.07      484.95     43.00 o 
  -1   2  18       68.71       85.92     25.71 o 
   0   2  18      477.11      467.74     42.15 o 
   1   2  18       94.79      109.77     27.56 o 
   2   2  18      297.40      283.00     35.20 o 
   3   2  18      681.65      706.89     50.64 o 
   4   2  18        2.36       13.90     18.60 o 
   5   2  18      196.35      212.14     31.65 o 
  -1   3  18      292.29      323.07     37.59 o 
   0   3  18      118.58      116.18     27.33 o 
   1   3  18       58.09       53.03     21.69 o 
   2   3  18      379.57      437.86     39.37 o 
   3   3  18       36.10       27.02     19.22 o 
   4   3  18      195.79      178.40     28.79 o 
  -1   4  18        7.85        7.33     16.98 o 
   0   4  18      122.52       95.18     24.78 o 
   1   4  18        6.73       16.75     17.52 o 
   2   4  18       17.69        7.41     17.29 o 
   5   4  18        3.32        0.62     15.21 o 
  -1   5  18      159.16      155.40     28.33 o 
   0   5  18       10.75       19.69     17.68 o 
   1   5  18        0.03        5.02     15.29 o 
   4   5  18       15.19       10.58     17.21 o 
   5   5  18      311.07      355.80     37.44 o 
   0   6  18        5.64        5.56     17.14 o 
   4   6  18       42.48       60.99     23.31 o 
   3   7  18      630.69      596.27     46.86 o 
                                                 
